# Supplementary material for: Seasonal Changes in Patterns of Gene Expression in Avian Song Control Brain Regions
Source: PLoS One. 2012 Apr 18;7(4):e35119. doi: 10.1371/journal.pone.0035119 (PMC3329558; doi:10.1371/journal.pone.0035119)
Supplement: Table S1 — All spots that varied by >1.5 fold in expression and had raw p-value<0.01 in HVC. Numbers listed in table represent log fold change, and text in white color indicates a significant change. Key to the right illustrates color code for heat map for various levels of fold change. Note that some spots are assigned more than one Ensmbl ID. (XLS) [file pone.0035119.s001.xls]

## Sheet: HVC
Supplemental Table 1. All spots that varied by >+1.5 fold in expression and had raw p-value < 0.01 (white text) in HVC. Numbers listed in table represent log (Fold change). Key to the right illustrates color code for heat map for various levels of |fold change|. Note that some spots are assigned more than one Ensmbl ID.
SoNG IDs	Accession #	Ensmbl ID	HGNC symbol	LD+T Day 3	LD+T Day 7	LD+T Day 21	SD Day 1	SD Day 2	order	min_qVal
SB03031B2A11.f1	DV955207	ENSTGUG00000004054	CRHBP	1.1251	2.23659	2.57434	2.50716	2.73491	****	7.86452e-12
SB03003A2D09.f1	DV945761	ENSTGUG00000004054	CRHBP	1.04152	2.01267	2.42704	2.30753	2.59404	****	7.86452e-12
SB02034B1C07.f1	CK306575	ENSTGUG00000002810	NPY	0.648434	1.74414	1.57367	1.33855	1.339	****	2.99135e-08
SB03030B1G12.f1	DV954850	ENSTGUG00000005167;ENSTGUG00000004980	AIFM1	0.367107	0.634294	0.596011	1.0796	0.681417	****	2.4274e-07
SB010014000A06	CK234915	n/a	n/a	1.03957	1.86951	1.81852	1.9976	1.62128	****	3.09008e-07
SB03030B2C09.f1	DV954885	ENSTGUG00000000654	C5orf40	0.635422	1.1607	1.1496	1.85569	1.22204	****	3.95924e-07
SB02005A2E05.f1	CK310286	n/a	n/a	0.696023	1.08174	0.975139	0.248556	0.330965	****	4.94263e-06
SB02022A2H02.f1	CK304152	ENSTGUG00000008112	TTYH3	0.714805	0.881146	0.729764	0.804381	0.639856	****	7.44816e-06
SB03010A2E12.f1	DV948202	ENSTGUG00000004428	CCDC109A	0.572088	0.697935	0.301926	0.769129	0.595556	****	2.12188e-05
SB02022A2B10.f1	CK304018	ENSTGUG00000006383	NRSN1	0.498859	0.738797	0.974791	0.666506	0.450304	****	2.13299e-05
SB03023A1B10.f1	DV952415	ENSTGUG00000009615	SLMO1	0.380501	0.569738	0.61944	0.420818	0.268118	****	4.66349e-05
SB010002000E09	CK234157	ENSTGUG00000002495	DAAM2	-0.572277	-0.589749	-0.836286	-0.602594	-0.29577	****	4.66349e-05
SB010015000A05	CK234984	ENSTGUG00000000654;ENSTGUG00000000637	C5orf40;CYFIP2	0.623395	1.11446	1.22054	1.75589	1.17779	****	7.73982e-05
SB03020A2E04.f1	DV951479	ENSTGUG00000004818	HOPX	0.215017	0.660006	0.889139	1.1458	0.834772	****	7.73982e-05
SB03002B2H11.f1	DV945629	ENSTGUG00000009278	UTS2D	1.24836	1.46105	1.74135	1.83436	1.52352	****	7.86128e-05
SB02005B1C05.f1	CK310228	ENSTGUG00000012141	SNX3	0.423003	0.663427	0.546863	0.0722905	0.199181	****	0.000467632
SB03031B1B05.f1	DV955128	ENSTGUG00000002274	NRN1	0.474502	0.681734	0.8641	1.0486	0.883449	****	0.000468446
SB03020B1A06.f1	DV951523	ENSTGUG00000011826	FABP7	0.330865	0.898922	0.601107	0.530924	0.336725	****	0.000514827
SB03012B1D11.f1	DV948943	ENSTGUG00000010001	CRMP1;DPYSL3	0.520913	0.661983	0.586116	0.854369	0.563551	****	0.000527181
SB02049B2H01.f1	CK309590	ENSTGUG00000011826	FABP7	0.365789	1.16903	0.873732	0.707021	0.462307	****	0.000590969
SB02037B2C05.f1	CK313443	ENSTGUG00000004494	NEFM	0.412812	0.84977	0.370118	0.741273	0.555555	****	0.000697811
SB02041B2C09.f1	CK306804	ENSTGUG00000018223	n/a	-0.354635	-0.85303	-0.437104	-0.509296	-0.497235	****	0.000697811
SB03051B1C09.f1	DV961843	n/a	n/a	0.609882	0.802244	0.600475	0.920615	0.725565	****	0.000758335
SB02006A1A02.f1	CK310414	ENSTGUG00000017448	TIPARP	1.24951	1.17827	1.41901	0.668174	0.599939	****	0.000847415
SB03024B2G10.f1	DV953078	ENSTGUG00000000903	PAM	0.151847	0.30932	0.646132	0.467586	0.395574	****	0.000847415
SB03051A1G01.f1	DV961704	ENSTGUG00000000238	JUN;JUND	-0.453551	-1.13559	-0.67092	-1.21089	-0.617236	***	0.00137045
SB03051A1F02.f1	DV961693	ENSTGUG00000012367	DIO2	0.722785	1.65363	1.00539	1.19149	0.765856	***	0.00144982
SB03048A1D02.f1	DV960625	ENSTGUG00000001092	LGTN	0.451342	0.490501	0.483787	0.806464	0.621959	***	0.00160266
SB02049B2H08.f1	CK309542	n/a	n/a	0.731917	1.06393	0.835533	1.4365	0.939775	***	0.00192117
SB03001B1E11.f1	DV945166	n/a	n/a	0.486501	0.668036	0.509989	0.881755	0.658502	***	0.00192117
SB03033A2D11.f1	DV955704	ENSTGUG00000011825	CALB2;CALB1	0.373442	0.445761	0.620151	0.918438	0.615526	***	0.00205347
SB03004A1F01.f1	DV946032	ENSTGUG00000008678	SDF2L1;SDF2	0.361242	0.421571	0.479029	0.642927	0.510924	***	0.00205347
SB03039B2F07.f1	DV957815	ENSTGUG00000000691	n/a	0.324788	0.59609	0.314506	0.674571	0.424068	***	0.00205347
SB02004A1H09.f1	CK309837	ENSTGUG00000011825	CALB2;CALB1	0.230555	0.325544	0.891679	0.851339	0.658516	***	0.00206723
SB03021A1E05.f1	DV951738	ENSTGUG00000005280	NT5C3	0.243686	0.500389	0.793384	0.725742	0.38146	***	0.00250149
SB02021A2H02.f1	CK317450	n/a	n/a	-0.403736	-0.722775	-0.555473	-0.726299	-0.516812	***	0.00259744
SB02019A1D11.f1	CK316529	n/a	n/a	0.0428524	0.555146	0.886093	0.69064	0.774473	***	0.00284446
SB02010A1F06.f1	CK311824	ENSTGUG00000000821	n/a	0.507315	0.695679	0.155882	0.321997	0.179029	***	0.00285778
SB02026B1F05.f1	CK315619	ENSTGUG00000009205	CBLN2	0.8331	0.742197	0.794217	-0.193822	-0.357944	***	0.00308179
SB02038A2A01.f1	CK313614	ENSTGUG00000007900	SCG2	0.326762	0.69945	1.09151	0.825775	0.397687	***	0.00308179
SB010020000A01	CK235500	ENSTGUG00000005371	ORAOV1	-0.554593	-0.794656	-0.620735	-0.946501	-0.640463	***	0.00308752
SB03048B2D02.f1	DV960892	ENSTGUG00000003478;ENSTGUG00000003532	MGAM;SI	0.455344	1.05291	0.742716	1.06662	0.890399	***	0.00323587
SB02013A1B08.f1	CK301696	ENSTGUG00000010605	DUSP5	0.419735	0.893519	0.788632	0.830353	0.724182	***	0.00334092
SB02011B2C03.f1	CK312396	n/a	n/a	-0.422627	-0.763345	-0.435302	-0.640072	-0.590399	***	0.00334092
SB03007B2A09.f1	DV947295	ENSTGUG00000011771	RSPO3	-0.465592	-0.849557	-0.500421	-0.759176	-0.649457	***	0.00339346
SB02024B1C06.f1	CK315229	ENSTGUG00000004281	PTPLB	0.218923	0.61953	0.384957	0.308984	0.155031	***	0.00411409
SB02009B2E03.f1	CK311745	n/a	n/a	0.509169	0.641741	0.831769	0.669634	0.813661	***	0.00438358
SB02036B1E04.f1	CK313059	ENSTGUG00000002272	CCDC152	-0.320715	-0.882134	-0.45057	-0.510252	-0.524052	***	0.00440727
SB03013A1C03.f1	DV949097	n/a	n/a	0.927537	1.42341	1.15327	1.11475	0.711516	***	0.00470523
SB02005A2H01.f1	CK310313	ENSTGUG00000002810	NPY	0.29543	0.803259	0.831373	0.723655	0.547013	***	0.00526736
SB02032B2G09.f2	CK314212	ENSTGUG00000018223	n/a	-0.287987	-0.716637	-0.38868	-0.460206	-0.417475	***	0.00529422
SB02040A2D09.f1.A	CK314700	n/a	n/a	0.204158	0.424294	0.403184	0.528698	0.592551	***	0.00615457
SB02025A1H02.f1	CK304686	n/a	n/a	-0.478249	-0.423328	-0.345513	-0.634205	-0.325507	***	0.00627872
SB02009B1F03.f1	CK311578	ENSTGUG00000008888	GLIPR2	0.535748	0.295192	0.741086	0.527645	0.903504	***	0.00697051
SB03021A2H12.f1	DV951867	ENSTGUG00000003712	TMEM201	1.39558	1.426	1.1885	1.6668	0.903175	***	0.00716783
SB03043B1C03.f1	DV959069	ENSTGUG00000005346	VAMP2	0.51116	0.560361	0.521551	0.695344	0.559374	***	0.00750862
SB03021A2E03.f1	DV951827	ENSTGUG00000013140	TRIM9	0.330776	0.475788	0.310294	0.713584	0.61839	***	0.00750862
SB03042B1B03.f1	DV958721	ENSTGUG00000006953	USP33	0.221479	0.314728	0.592022	0.644243	0.398613	***	0.00750862
SB02040A2D09.f1.B	CK314700	n/a	n/a	0.219186	0.569252	0.451514	0.663251	0.618413	***	0.00750862
SB03048A2D05.f1	DV960715	ENSTGUG00000009748	PIK3IP1	-0.458306	-0.583389	-0.471249	-0.765897	-0.524526	***	0.00750862
SB02039A1B07.f1	CK314245	n/a	n/a	-0.470372	-0.573686	-0.628206	-0.632496	-0.263712	***	0.00750862
SB03044A2H12.f1	DV959397	n/a	n/a	-0.6147	-0.813964	-0.606215	-0.845374	-0.578937	***	0.00750862
SB02026B2D11.f1	CK315769	n/a	n/a	0.451685	0.555018	0.614469	0.709044	0.577276	***	0.0078404
SB02039B2D06.f1	CK314527	ENSTGUG00000003660	GTSE1	0.135786	0.655256	0.73339	1.01935	0.428098	***	0.0078404
SB02027B2B09.f1	CK305255	n/a	n/a	0.48146	0.626769	0.613473	0.74186	0.535989	***	0.00807234
SB02004B2A06.f1	CK310012	ENSTGUG00000012727	ARC	1.17165	1.5107	1.51067	1.2557	0.697152	***	0.00855347
SB02036A2D12.f1	CK312948	ENSTGUG00000008909	LRRK1	0.19246	0.533902	0.507459	0.863238	0.83033	***	0.00857292
SB02036A1C03.f1	CK312846	ENSTGUG00000013014	ALG8	-0.409126	-0.534047	-0.396065	-0.685361	-0.28253	***	0.00870463
SB02045B2G09.f1	CK308191	ENSTGUG00000017338;ENSTGUG00000017345	GLUL	-0.0191285	-0.271823	-0.151144	-0.722297	-0.548674	***	0.00892927
SB03025A2H01.f2	DV953256	ENSTGUG00000008436	SV2B	0.682993	0.580922	0.487293	0.556561	0.39005	***	0.00921099
SB02011B2G11.f1	CK312447	n/a	n/a	-0.132452	-0.499505	-0.699209	-0.505298	-0.541812	***	0.009631
SB03004B2H08.f1	DV946322	n/a	n/a	0.472594	0.606591	0.571743	0.706427	0.557541	***	0.00997019
SB02010B1A05.f1	CK311855	n/a	n/a	0.425206	0.553074	0.653241	0.505612	0.60233	**	0.0100211
SB02004B2B07.f1	CK310023	ENSTGUG00000005943	PDXK	0.213666	0.455878	0.647986	0.619494	0.476648	**	0.0100211
SB03028B1G06.f1	DV954186	n/a	n/a	-0.351375	-1.09063	-0.541047	-1.14967	-0.54472	**	0.0100334
SB010019000G06	CK235641	ENSTGUG00000012727	ARC	1.17876	1.50651	1.51786	1.24644	0.692363	**	0.0103142
SB02014A1G03.f2	CK303439	n/a	n/a	-0.396496	-0.639466	-0.396194	-0.403899	-0.0783289	**	0.0103142
SB02015B1G01.f1	CK302384	ENSTGUG00000009584	RAB11FIP4	0.792091	0.716549	0.718921	0.27259	0.357685	**	0.0108315
SB03041A1G10.f1	DV958259	ENSTGUG00000009234	MGP	0.530997	1.50591	1.20281	1.52777	1.24349	**	0.0116373
SB03002B2A03.f1	DV945547	ENSTGUG00000001754	KIAA1045	-0.266399	-0.605748	-0.854239	-0.516277	-0.2361	**	0.0118487
SB02003B2A08.f1	CK309687	n/a	n/a	-0.0549579	-0.503407	-0.752449	-0.554826	-0.419661	**	0.0120696
SB02023B1A05.f1	CK304439	ENSTGUG00000004239	APOH	-0.695678	-0.500995	-1.18155	-0.620829	-0.544014	**	0.0120696
SB03016A2D03.f1	DV950110	n/a	n/a	-0.0949065	-0.496487	-0.424018	-0.654963	-0.253452	**	0.0121212
SB03009A2G06.f1	DV947866	ENSTGUG00000012657	n/a	0.426467	0.17864	0.592247	0.0697447	0.200033	**	0.0121738
SB03031B1E05.f1	DV955162	ENSTGUG00000010376	GPR137B	0.366873	0.557562	0.675421	0.259657	0.155975	**	0.0122549
SB02036A1C10.f1	CK312849	ENSTGUG00000004743	BDNF	0.806182	1.17298	1.3902	1.24928	0.837152	**	0.0124039
SB02024A2H06.f1	CK315288	ENSTGUG00000007289	SAT1;SATL1	0.621688	0.726009	0.569954	0.355571	0.32285	**	0.0129645
SB010010000G09	CK234644	ENSTGUG00000011581	RASL11A	0.446813	0.602514	1.02543	0.732688	0.12273	**	0.0131251
SB02047B1H07.f1	CK308816	ENSTGUG00000002191	CHGB	0.512125	0.534811	0.775499	0.698173	0.525569	**	0.0133475
SB03032A1H01.f1	DV955346	ENSTGUG00000011532	RDH10	0.378707	0.407797	0.785596	0.699576	0.318273	**	0.0133475
SB02014B2E12.f1	CK302146	n/a	n/a	-0.225732	-0.213258	-0.258284	-0.598342	-0.32152	**	0.0140927
SB02034A2F10.f1	CK306524	ENSTGUG00000000598	CTSL1;CTSL2	0.567518	0.882453	1.01526	0.228805	0.0723741	**	0.0143544
SB03019A2C01.f1	DV951122	ENSTGUG00000010933	ADRA1D	0.785676	0.616748	0.39005	0.438248	0.339485	**	0.0146555
SB03040A1H12.f1	DV957928	ENSTGUG00000009188	NETO1	0.354386	0.702968	0.937141	0.910398	0.565387	**	0.0146806
SB03005B2H06.f1	DV946661	ENSTGUG00000005159	ZMAT4	-0.0133827	0.209784	0.23578	0.605117	0.434961	**	0.0148194
SB02031B2E11.f1	CK305977	ENSTGUG00000009051	MBP	-0.746358	-0.723014	-0.667474	-0.785509	-0.678995	**	0.0156397
SB02009B1B04.f1.A	CK311535	n/a	n/a	0.582031	0.783429	0.617833	0.749249	0.570846	**	0.0158278
SB020001000E08	CK301201	ENSTGUG00000007289	SAT1;SATL1	0.430047	0.659267	0.540398	0.248422	0.320237	**	0.0169142
SB02047B1C07.f1	CK308766	ENSTGUG00000009748	PIK3IP1	-0.43463	-0.508234	-0.380168	-0.652103	-0.488769	**	0.0175042
SB02029A1B05.f1	CK305356	ENSTGUG00000012532	ADCY8	0.637403	0.240015	0.556024	0.262228	0.254907	**	0.01773
SB02044A2A05.f1	CK307648	ENSTGUG00000012233	BAZ2B	-0.168692	-0.30914	-0.622498	-0.34473	-0.186871	**	0.01773
SB03028A1A06.f1	DV953971	ENSTGUG00000000198	DSCAML1	-0.20416	-0.357032	-0.803853	-0.727023	-0.294789	**	0.01773
SB03036A2G11.f1	DV956602	ENSTGUG00000013293	FDFT1	0.248667	0.279113	0.23931	0.675569	0.315211	**	0.0181049
SB03020B2D09.f1	DV951642	n/a	n/a	0.234871	0.838044	0.533629	1.00947	0.625165	**	0.0181049
SB02004A2A07.f1	CK309888	ENSTGUG00000012657	n/a	0.253444	0.201016	0.58969	0.0795873	0.165391	**	0.0182658
SB03050A2G04.f1	DV961445	n/a	n/a	-0.385296	-0.617291	-0.394767	-0.683646	-0.413146	**	0.0184552
SB02024B1F03.f1	CK315308	n/a	n/a	0.0869759	0.332779	0.617541	0.36099	0.322802	**	0.0192982
SB03030A2B01.f1	DV954714	ENSTGUG00000001307	LPAR1	-0.313998	-0.255776	-0.681122	-0.638298	-0.320496	**	0.0192982
SB03028B1A03.f1	DV954121	n/a	n/a	-0.111035	-0.41605	-0.407312	-0.592523	-0.24195	**	0.019356
SB02015A1F06.f1	CK302240	ENSTGUG00000008436	SV2B	0.684985	0.503759	0.490609	0.556734	0.342484	**	0.0199177
SB02036A1E09.f1	CK312869	ENSTGUG00000000770	SPARC	0.369113	0.513245	0.59398	0.560986	0.425303	**	0.0204722
SB02033B2H04.f1	CK306359	ENSTGUG00000000691	n/a	0.296702	0.463325	0.325245	0.619919	0.419144	**	0.0213877
SB03036B1H10.f1	DV956699	ENSTGUG00000010274	CBX6;NPTXR	0.541637	0.324802	0.453032	0.583984	0.698468	**	0.0219607
SB03050A2D10.f1	DV961416	ENSTGUG00000002392	n/a	0.190285	0.104377	0.0842766	0.684512	0.201598	**	0.0219705
SB02035B1E06.f1	CK312691	n/a	n/a	-0.349908	-0.44649	-0.461583	-0.613863	-0.433066	**	0.0229609
SB02011A2E10.f1	CK312338	ENSTGUG00000000701	AP1M1	0.0975138	0.331948	0.585925	0.410853	0.278734	**	0.0240104
SB03044A1B09.f1	DV959243	ENSTGUG00000009238	TOB1	0.0883483	0.390896	0.606327	0.292085	0.169165	**	0.0242428
SB03041A1A03.f1	DV958186	n/a	n/a	0.73336	0.660772	0.492073	0.629185	0.473814	**	0.0249145
SB02019B2D05.f1	CK316808	ENSTGUG00000010002	TAF5L	0.722155	0.914983	0.959171	0.77434	0.334783	**	0.025019
SB02038A1D10.f1	CK313568	ENSTGUG00000009051	MBP	-0.728849	-0.712887	-0.710454	-0.784368	-0.765876	**	0.0279387
SB02014B1F03.f1	CK302065	ENSTGUG00000010205	DIRAS1;DIRAS2	0.747853	0.683007	0.731818	0.29321	0.226385	**	0.0290021
SB02037B1C06.f1	CK313378	ENSTGUG00000012024	SSTR1	0.358483	0.304075	0.605315	0.645458	0.265657	**	0.0294819
SB02024B2E05.f1	CK315431	ENSTGUG00000011856;ENSTGUG00000011857	DCLK1	0.30119	0.812441	0.532427	0.0380289	-0.00123032	**	0.0295464
SB02017B2H10.f1	CK303172	n/a	n/a	0.382508	0.744286	0.674872	0.777328	0.6166	**	0.0297096
SB02046B2C03.f1	CK308514	ENSTGUG00000007439	GDPD2	0.321524	0.457976	0.164226	0.639185	0.597374	**	0.0303221
SB02014A2C02.f2	CK303485	ENSTGUG00000013483	ADAMTS1	0.577644	0.810584	0.518282	-0.0186796	0.0597464	**	0.0306338
SB010017000B01	CK235179	n/a	n/a	0.118331	0.0606536	0.628294	0.330252	0.40235	**	0.0310759
SB03020B1A11.f1	DV951527	ENSTGUG00000010084	C22orf36	-0.21779	-0.667544	-0.655936	-0.051174	-0.0750922	**	0.0312467
SB02010A2G10.f1	CK312009	ENSTGUG00000000314	C5orf41	-0.468751	-0.597503	-0.42251	-0.578116	-0.348415	**	0.0318447
SB03050B1A03.f1	DV961464	ENSTGUG00000011856;ENSTGUG00000011857	DCLK1	0.264593	0.418783	0.652713	0.356768	0.176262	**	0.0329778
SB02043B1F03.f1	CK307410	ENSTGUG00000013293	FDFT1	0.243312	0.239489	0.176874	0.624183	0.286666	**	0.0341877
SB02025A2E04.f1	CK304811	ENSTGUG00000010274	CBX6;NPTXR	0.212583	0.274817	0.570011	0.459106	0.692729	**	0.0345179
SB03041B2C05.f1	DV958467	ENSTGUG00000011856;ENSTGUG00000011857	DCLK1	0.26643	0.516551	0.754099	0.425756	0.246708	**	0.0352635
SB02049B1H08.f1	CK309501	ENSTGUG00000010274	CBX6;NPTXR	0.160548	0.383422	0.513972	0.399335	0.821298	**	0.0353558
SB02048B1F03.f1	CK309132	ENSTGUG00000007289	SAT1;SATL1	0.543005	0.700125	0.567135	0.30639	0.306568	**	0.0353913
SB03012B2A10.f1	DV948990	ENSTGUG00000011279	IGF1	-0.562662	-0.659164	-0.495829	-0.390947	-0.505837	**	0.0355885
SB02004A2H12.f1	CK309933	ENSTGUG00000000151;ENSTGUG00000000152	APOA4;APOA5;APOA1	-0.60404	-1.14958	-0.692365	-0.875964	-0.623813	**	0.0355885
SB02024B2H09.f1	CK315468	ENSTGUG00000011703	TMEM163	0.427999	0.585091	0.674087	0.576052	0.414653	**	0.0360428
SB02043A1C05.f1	CK307234	n/a	n/a	0.6474	0.777338	0.145086	0.548034	0.61959	**	0.0369085
SB02027A2B12.f1	CK305171	n/a	n/a	0.279303	0.702661	0.52289	0.572758	0.251478	**	0.0369085
SB02032B1H05.f2	CK314131	ENSTGUG00000013090	GMFG;GMFB	0.205023	0.59527	0.347637	0.431793	0.235941	**	0.0369085
SB03036A2E11.f1	DV956579	ENSTGUG00000005049	KCNS1	0.302026	0.61958	0.328684	0.763993	0.661271	**	0.0375265
SB03049B2H10.f1	DV961294	ENSTGUG00000005466	n/a	0.306407	0.40459	0.646536	0.472927	0.353252	**	0.0377327
SB02006B2G04.f1	CK310728	n/a	n/a	0.259262	0.33004	0.463236	0.601744	0.351803	**	0.0384638
SB03017A1F12.f1	DV950399	n/a	n/a	-0.596988	-0.762068	-0.795541	-0.654456	-0.475527	**	0.03929
SB02043B1H05.f1	CK307464	n/a	n/a	-0.283534	-0.386594	-0.450952	-0.608225	-0.460763	**	0.0395713
SB02008A2D09.f1	CK311243	n/a	n/a	-0.516601	-0.273249	-0.612269	-0.336099	-0.218458	**	0.0396164
SB03008B2E12.f1	DV947672	ENSTGUG00000012424	RERG	0.926962	0.709428	0.809581	0.647201	0.517861	**	0.0407537
SB03037B1G04.f1	DV957031	ENSTGUG00000010359	FBXO21	-0.375127	-0.258058	-0.635842	-0.434272	-0.381886	**	0.0407537
SB02047B1F06.f1	CK308798	ENSTGUG00000001697	R3HDM1;R3HDM2	0.561576	0.549674	0.76523	0.426344	0.373439	**	0.0415583
SB03018A1F08.f1	DV950723	n/a	n/a	-0.275085	-0.335443	-0.62389	-0.41378	-0.0524003	**	0.0415583
SB03032B2B04.f1	DV955514	ENSTGUG00000004390;ENSTGUG00000004493	VPS45;C17orf96	0.346079	0.574951	0.630494	0.56879	0.455256	**	0.0425196
SB03025B2A02.f2	DV953355	ENSTGUG00000007457	HTR2A;HTR2C	0.55056	0.618087	0.562619	0.471507	0.38693	**	0.043694
SB02033A1D05.f1	CK306054	ENSTGUG00000012550	KCTD12	-0.0828932	0.237577	0.228569	0.516015	0.614099	**	0.0438335
SB02045A1D10.f1	CK307948	ENSTGUG00000001754	KIAA1045	0.0224893	-0.230104	-0.589599	-0.265629	-0.083283	**	0.0439254
SB02048B1B11.f1	CK309164	ENSTGUG00000001056	n/a	0.469578	0.483309	0.616264	0.343432	0.185205	**	0.0439625
SB010018000G03	CK235251	ENSTGUG00000009615	SLMO1	0.397222	0.744377	0.985792	0.529855	0.325958	**	0.046259
SB02036B1G10.f1	CK313081	ENSTGUG00000012251	DYRK4	0.538051	0.602167	0.877086	0.574807	0.662701	**	0.0471192
SB02043B2C02.f1	CK307496	ENSTGUG00000006352	ZNF462	-0.319301	-0.214206	-0.59784	-0.170569	-0.275044	**	0.0476003
SB03050B1H01.f1	DV961540	ENSTGUG00000001754	KIAA1045	-0.0637416	-0.372816	-0.68173	-0.285753	-0.148827	**	0.0479384
SB03022A1B03.f1	DV952062	ENSTGUG00000009410	SLC25A28	-0.228136	-0.32428	-0.719315	-0.496389	-0.26353	**	0.0479384
SB03004A2D12.f1	DV946108	ENSTGUG00000015416;ENSTGUG00000015356	FBXO41	0.522812	0.792564	0.792568	0.37979	0.387606	**	0.0483649
SB02020A1C08.f1	CK316850	ENSTGUG00000009137	VAT1L	0.390775	0.274551	0.631659	0.258304	0.364875	**	0.0483649
SB03031B2E04.f1	DV955243	n/a	n/a	0.374737	0.821656	0.879451	0.760687	0.606941	**	0.0483649
SB03021B2E03.f1	DV952003	ENSTGUG00000017244	PHGDH	-0.422749	-0.662738	-0.491048	-0.611618	-0.557588	**	0.0485326
SB02004A1C04.f1	CK309781	ENSTGUG00000009051	MBP	-0.534531	-0.653775	-0.582049	-0.6189	-0.557579	**	0.0486575
SB03025A2B06.f2	DV953197	ENSTGUG00000011826	FABP7	0.0640864	1.09325	0.988843	0.794445	0.485991	**	0.0489066
SB03048B1B08.f1	DV960786	ENSTGUG00000002191	CHGB	0.319441	0.646867	0.77065	0.728197	0.462329	*	0.0504846
SB02016B2E03.f1	CK302841	ENSTGUG00000000276	NKTR	-0.342107	-0.548991	-0.702176	-0.37251	-0.364208	*	0.0504846
SB010020000D02.B	CK235506	n/a	n/a	0.672411	0.471762	0.821737	0.6281	0.563821	*	0.0506555
SB02047A2F10.f1	CK308670	ENSTGUG00000004570	SLC17A6	0.504177	0.464689	0.413098	0.643135	0.566365	*	0.0506877
SB02048B2F05.f1	CK309230	n/a	n/a	0.188028	0.208175	0.589141	0.386705	0.234158	*	0.05128
SB02043B2B05.f1	CK307488	n/a	n/a	0.0892716	0.139362	0.586359	0.442631	0.18782	*	0.05128
SB03037A1B07.f1	DV956804	n/a	n/a	0.191828	0.432809	0.218519	0.685071	0.508936	*	0.0549659
SB02020A2B04.f1	CK317079	ENSTGUG00000011856;ENSTGUG00000011857	DCLK1	0.373493	0.76376	0.442281	-0.00458072	-0.0956171	*	0.0553073
SB02012A2B05.f1	CK301458	ENSTGUG00000007911	NTS	-0.4373	-0.709973	-0.164378	-0.479777	-0.347411	*	0.0553073
SB03041B1E05.f1	DV958407	ENSTGUG00000018362	n/a	-0.789066	-0.825183	-0.110704	-0.646208	-0.383429	*	0.0553073
SB03025A2F02.f2	DV953236	ENSTGUG00000009584	RAB11FIP4	0.299683	0.645085	0.568189	-0.0340762	0.0283734	*	0.0566368
SB03005B2A06.f1	DV946582	ENSTGUG00000010534	PLXND1	0.298031	0.41052	0.114795	0.706694	0.579853	*	0.0570356
SB03028A1G04.f1	DV954033	n/a	n/a	0.40821	0.618212	0.537129	0.624125	0.349458	*	0.0610919
SB02027B1B05.f1	CK305076	ENSTGUG00000012173	NR4A2	1.1693	1.40123	0.97597	1.14602	0.688522	*	0.062819
SB02007B1C01.f1	CK310877	n/a	n/a	0.17127	0.674744	0.667596	0.694522	0.412022	*	0.0640233
SB010002000F04	CK234161	n/a	n/a	-0.457088	-0.892068	-0.584343	-0.686282	-0.369078	*	0.0642348
SB03010A2C08.f1	DV948175	n/a	n/a	-0.514189	-0.946892	-0.408705	-0.650712	-0.498411	*	0.0642348
SB03002B1B02.f1	DV945471	ENSTGUG00000012251	DYRK4	0.707514	0.532949	0.665079	0.382979	0.186689	*	0.0644208
SB02019B1D03.f1	CK316627	ENSTGUG00000006790	BCL11A	-0.207507	-0.243727	-0.599095	-0.29848	-0.0446628	*	0.0652888
SB03048B2H12.f1	DV960946	ENSTGUG00000000110	MAP4	0.121789	0.441497	-0.196336	0.643783	-0.0123265	*	0.0655116
SB02014A2B08.f2	CK303480	n/a	n/a	-0.303917	-0.731247	-0.410721	-0.829683	-0.183132	*	0.0655116
SB02041B2E07.f1	CK306826	ENSTGUG00000000834	IDI1	0.337022	0.585342	0.393655	0.599893	0.28657	*	0.066078
SB03042A1A12.f1	DV958540	ENSTGUG00000006421	ASB5	-0.15341	0.223515	0.485076	0.798075	0.3551	*	0.066078
SB02024A1F05.f1	CK315179	ENSTGUG00000007573	ANKRD33B	0.290689	0.552585	0.645546	0.378261	0.0935676	*	0.0679471
SB03049B1D11.f1	DV961164	ENSTGUG00000005669	MAP1B	0.194345	0.363709	0.375559	0.588064	0.548342	*	0.0682651
SB02032A1D12.f2	CK313919	ENSTGUG00000001918	SUB1	0.0983417	0.133167	0.26072	0.595677	0.157188	*	0.0682651
SB02031B2F03.f1	CK305980	n/a	n/a	0.037841	0.177353	0.0853856	0.830104	0.612795	*	0.0686376
SB02046A2G07.f1	CK308393	ENSTGUG00000007816	HRH3	-0.515766	-0.748133	-0.414954	-0.180643	-0.063044	*	0.0709591
SB02011A1B09.f1	CK312129	ENSTGUG00000011112	PENK	0.702712	0.455895	0.843731	0.596787	0.578188	*	0.0719432
SB03051A2C02.f1	DV961745	ENSTGUG00000007228	SHC4	0.337757	0.243287	0.617394	0.545077	0.345265	*	0.0719432
SB03009B1G03.f1	DV947950	ENSTGUG00000000151;ENSTGUG00000000152	APOA4;APOA5;APOA1	-0.390923	-1.00258	-0.383752	-0.576091	-0.49004	*	0.07256
SB02049A1D01.f1	CK309294	ENSTGUG00000004239	APOH	-0.46198	-0.200014	-0.845748	-0.404501	-0.382935	*	0.0727027
SB03021B2F01.f1	DV952013	ENSTGUG00000010952	CLDN11	-0.613813	-0.282466	-0.65009	-0.65315	-0.352313	*	0.0729539
SB020001000D07	CK301334	ENSTGUG00000011112	PENK	0.7482	0.385633	0.896886	0.683493	0.74871	*	0.0736104
SB03023B2H07.f1	DV952733	ENSTGUG00000010952	CLDN11	-0.692196	-0.533912	-0.641935	-0.607204	-0.475724	*	0.0736104
SB02047B2F12.f1.C	CK308891	n/a	n/a	0.354362	0.674883	0.211848	0.415615	0.120322	*	0.0742142
SB03036B2C12.f1	DV956732	ENSTGUG00000001758	DNAJB5	0.248024	0.918578	0.528493	0.398189	0.408539	*	0.0742142
SB02018B2A11.f1	CK303825	ENSTGUG00000006938;ENSTGUG00000007111	ULK2;FAM101B	-0.0253672	-0.720806	-0.331418	-0.257125	-0.290612	*	0.0742142
SB02019B1B09.f1	CK316612	ENSTGUG00000008380	GABRA1;GABRA2	0.594771	0.464572	0.612369	0.518045	0.31281	*	0.0774923
SB02007A1A10.f1	CK310772	ENSTGUG00000013218	MDGA2	0.377582	0.209337	0.643391	0.460728	0.511423	*	0.0782053
SB03024B1H10.f1	DV952999	ENSTGUG00000012424	RERG	0.693252	0.777161	0.763675	0.531968	0.480492	*	0.0784086
SB02024A1H06.f1	CK315138	ENSTGUG00000010879	SLC35D3	0.170706	0.393224	0.544336	0.50618	0.646623	*	0.0784086
SB03033B1G05.f1	DV955814	ENSTGUG00000009693	JUN;JUND	0.0732494	0.424839	0.62843	0.360426	0.597439	*	0.0784086
SB02017B1C10.f1	CK303026	ENSTGUG00000006096	C1orf146	-0.585868	-0.644079	-0.705247	-0.687055	-0.423247	*	0.0824226
SB02019B1G01.f1	CK316658	ENSTGUG00000003897	PIM3	0.468661	0.587247	0.280294	0.471331	0.249591	*	0.0826882
SB03035B2D05.f1	DV956474	n/a	n/a	0.622767	0.594474	0.604944	0.376783	0.469922	*	0.0846095
SB02033A1C09.f1	CK306046	ENSTGUG00000008550	BCAS1	-0.439371	-0.53836	-0.538091	-0.58994	-0.568977	*	0.0853925
SB02016A2F05.f1	CK302741	n/a	n/a	0.422374	0.686642	0.168423	0.444965	0.553151	*	0.0869518
SB02030B2F12.f1	CK316467	n/a	n/a	-0.00518151	-0.107828	-0.629095	-0.133074	-0.139881	*	0.0880244
SB03036A2A04.f1	DV956530	n/a	n/a	0.440996	0.901206	0.623179	0.674475	0.502881	*	0.0896754
SB02047B1D05.f1	CK308775	ENSTGUG00000007693	RNFT1	0.724867	0.772453	0.443199	0.520694	0.320469	*	0.0902019
SB03043B1C01.f1	DV959067	ENSTGUG00000012972	n/a	-0.368176	-0.805993	-0.480897	-0.593064	-0.347815	*	0.0903943
SB010005001G07	CK235325	ENSTGUG00000000724	TPM4	0.606017	0.542466	0.56285	0.658387	0.107511	*	0.0912402
SB02008B2E11.f1	CK311399	ENSTGUG00000007437	FAM105A	0.147426	0.17719	0.82767	0.223226	0.149422	*	0.0944934
SB010007000E12	CK234447	ENSTGUG00000016967	RGS4	-0.0471541	-0.31322	-0.589799	-0.554581	-0.398506	*	0.095328
SB03041B2B05.f1	DV958455	ENSTGUG00000005187	AMT	-0.662439	-1.04022	-0.528386	-0.708802	-0.548953	*	0.0983142
SB010017000B12.B	CK235189	n/a	n/a	0.628164	0.647271	0.437545	0.229936	0.13832		0.100405
SB010004001H07	CK234331	ENSTGUG00000005639	FAM163B	0.505265	0.486262	0.226127	0.688158	0.271262		0.103824
SB02034B1C11.f1	CK306579	n/a	n/a	0.369379	0.345254	0.713384	0.518419	0.504695		0.105932
SB010018000C12	CK235161	ENSTGUG00000012001	SULT4A1	0.12221	0.551139	0.284973	0.390934	0.700811		0.107862
SB010019000E03	CK235489	n/a	n/a	0.0460287	-0.0588956	-0.680323	-0.18698	0.0013394		0.108499
SB02043B2C03.f1	CK307497	n/a	n/a	0.714553	0.848101	0.72481	0.573844	0.417112		0.109358
SB02030B2E01.f1	CK316460	ENSTGUG00000012388	LMO3	-0.622004	-0.436448	-0.244752	-0.285032	-0.320567		0.112832
SB02005A1H08.f1	CK310167	ENSTGUG00000006682	CASP3	-0.100199	-0.186907	0.615638	0.324656	0.29851		0.119028
SB03005A2H07.f1	DV946485	ENSTGUG00000002985	AATK	-0.0183139	-0.120072	-0.684899	-0.191596	0.0373425		0.11989
SB02031A1F06.f1	CK305702	ENSTGUG00000013386	ATP1A1	-0.786819	-0.683825	-0.411264	-0.0777815	0.038623		0.119919
SB03008A1H11.f1.C	DV947454	n/a	n/a	0.783104	1.33187	0.83045	1.0097	0.559862		0.120287
SB03003A1E08.f1	DV945681	ENSTGUG00000004955	PLA2G10	-0.0111044	0.739821	0.816393	0.83822	0.459285		0.12043
SB010005001G01	CK235320	ENSTGUG00000012808	HSP90AA1;HSP90AA2	-0.543953	-0.787647	-0.842779	-0.308164	-0.55048		0.12043
SB02035B2G04.f1	CK312797	ENSTGUG00000000320	CRYAB	-0.606126	-0.485005	-0.608278	-0.588876	-0.527434		0.122046
SB03007A1B01.f1	DV947032	n/a	n/a	-0.0996902	0.208024	-0.685617	-0.266192	0.193028		0.12212
SB03030A1D10.f1	DV954662	ENSTGUG00000000448	SHC3	0.642451	0.250425	0.685272	0.27653	0.286929		0.122435
SB03017A1D12.f1	DV950377	ENSTGUG00000011258	S100B	-0.196483	0.417036	0.666321	0.429505	0.616502		0.123007
SB02032A1C05.f2	CK313900	ENSTGUG00000009051	MBP	-0.743167	-0.405848	-0.610612	-0.57183	-0.462654		0.123703
SB02049B2H04.f1	CK309593	ENSTGUG00000002947	TSPAN10	-0.217541	-0.418624	-0.609943	-0.512488	-0.393855		0.124061
SB02019A1D12.f1	CK316530	ENSTGUG00000008853	NR4A3	0.916628	1.46313	1.21191	1.03922	0.448866		0.124131
SB03026B1F05.f1	DV953620	ENSTGUG00000000003	EGR1	1.48743	2.22964	1.54919	1.64396	0.825632		0.126133
SB03008A1H11.f1.B	DV947454	n/a	n/a	0.710986	1.16777	0.716853	0.85488	0.527771		0.126262
SB03028B2F05.f1.A	DV954261	n/a	n/a	0.286221	0.162824	0.401546	0.636503	0.424822		0.129471
SB03043B1F03.f1	DV959102	n/a	n/a	-0.0588265	0.00906797	-0.613548	-0.0333753	-0.359007		0.130819
SB03013B1A01.f1	DV949239	ENSTGUG00000004167	n/a	-0.675591	-1.07414	-0.613367	-0.808579	-0.638841		0.131587
SB02011B1D01.f1	CK312231	ENSTGUG00000006417	RBM5	-0.394411	-0.468298	-0.515919	-0.639726	-0.220858		0.132448
SB03014B2D11.f1	DV949676	ENSTGUG00000016577	SSU72	0.200237	0.795101	0.721728	0.620247	0.315068		0.13307
SB03045A2F06.f1	DV959720	n/a	n/a	-0.414286	-0.739578	-0.217142	-0.329914	-0.0596158		0.13307
SB03045A1C11.f1	DV959608	ENSTGUG00000008981	TMEM86A;TMEM86B	0.392189	0.749194	0.390593	0.687199	0.418975		0.133146
SB010020000B11	CK235380	ENSTGUG00000006656	C12orf30	0.41003	0.496472	0.458843	0.512405	0.602349		0.133383
SB03043B2E11.f1	DV959190	ENSTGUG00000000112	DHX30	0.430439	0.712653	0.0908316	0.560264	0.535911		0.134745
SB03026A1C01.f1	DV953459	ENSTGUG00000007363	RASD1	0.818111	0.827342	0.172623	0.42906	0.468256		0.135314
SB02016B1B02.f1	CK302641	ENSTGUG00000000388	IFI30	-0.254589	-0.411905	-0.576569	-0.629925	-0.327853		0.135913
SB02011B1D06.f1	CK312236	n/a	n/a	0.285605	0.217866	0.655567	-0.199732	-0.0551232		0.136373
SB03038A2A10.f1	DV957232	ENSTGUG00000010011	DNAJC6	0.0861888	0.0498992	0.590549	0.0454969	0.312944		0.13734
SB02040A1H03.f1	CK314653	ENSTGUG00000007008	AK1;AK5	-0.0327284	0.421831	0.630267	0.420394	0.337019		0.139112
SB03012B1E05.f1	DV948947	ENSTGUG00000012618	UBR7	0.67305	1.15043	0.990234	0.695902	0.92161		0.142273
SB03010A1B03.f1	DV948074	n/a	n/a	-0.289355	-0.215232	-0.642607	-0.211326	-0.0810024		0.142664
SB010001001C02.A	CK234804	n/a	n/a	0.666825	0.501169	0.65671	0.677573	0.389211		0.143933
SB03008A1H11.f1.A	DV947454	n/a	n/a	1.2362	1.9552	1.3359	1.37501	0.695664		0.145455
SB03016B1F04.f1	DV950216	ENSTGUG00000012563	TPBG	-0.491218	-0.846956	-0.489693	-0.33953	0.119773		0.145455
SB03023A1C03.f1	DV952420	n/a	n/a	-0.0600633	-0.105983	-0.590935	-0.10676	-0.110022		0.145935
SB03043A1H03.f1	DV958953	ENSTGUG00000001652	TAC1	1.12663	0.248953	1.03489	0.686539	1.18685		0.14715
SB03023B1G06.f1	DV952638	ENSTGUG00000016805	NR4A1	0.873548	1.3377	0.594952	0.963447	0.410693		0.148142
SB02007A1D03.f1	CK310788	ENSTGUG00000012257	n/a	0.629267	1.07612	0.941002	0.622722	0.871642		0.148687
SB02048A2D01.f1	CK309032	ENSTGUG00000000562	n/a	-0.133015	0.138666	0.184737	1.03138	0.580006		0.151559
SB03036A2H04.f1	DV956606	n/a	n/a	0.141438	0.370049	0.664876	0.424954	0.274991		0.153548
SB03026B1F09.f1	DV953623	ENSTGUG00000004956	BFAR	0.0811334	0.513126	0.570417	0.606867	0.321274		0.153548
SB02023A2C10.f1	CK304383	ENSTGUG00000013148	SDC1	-0.255037	-0.670898	-0.362243	-0.112932	0.259073		0.154027
SB03014B2G09.f1	DV949706	ENSTGUG00000009241	PRRT2	0.20314	0.473119	0.595112	0.625457	0.639781		0.155172
SB02027B1C01.f1	CK305084	ENSTGUG00000004308	C1orf95	0.307319	0.609283	0.0426603	0.254074	0.1927		0.1561
SB02021A1C05.f1	CK317203	ENSTGUG00000012956	DLG2	0.65838	0.37321	0.504605	0.401747	0.312393		0.156384
SB02023A2D04.f1	CK304389	ENSTGUG00000004724	CISH	0.621972	0.608217	0.411307	0.247292	0.166966		0.156551
SB03029A2G04.f1	DV954447	ENSTGUG00000006540	MT1DP;MT1JP;MT1CP;MT3;MT2A;MT1P3;MT1P2;MT1L;MT1M;MT1X;MT1H;MT4;MT1E;MT1F;MT1G;MT1A;MT1B	-0.576884	-0.661772	-0.696089	-0.236445	-0.374332		0.159243
SB03033A2C05.f1	DV955688	ENSTGUG00000008853	NR4A3	0.823841	1.54708	1.36361	1.09866	0.371671		0.163462
SB03002A1B10.f1	DV945306	n/a	n/a	0.353909	0.586636	0.378181	0.549374	0.203542		0.163462
SB02047B2F12.f1.B	CK308891	n/a	n/a	0.297825	0.613561	0.378253	0.409673	0.120834		0.163462
SB02032B2B03.f2.B.M	CK314150	n/a	n/a	-0.76643	-0.130621	-0.326902	-0.0718772	-0.404705		0.163555
SB03021A1B12.f1	DV951709	ENSTGUG00000005541	ABCG1	-0.291701	-0.592887	-0.455246	-0.183076	-0.218517		0.169162
SB02036B1D07.f1	CK313051	n/a	n/a	0.218973	0.740499	0.462712	0.242991	0.186277		0.170055
SB03040A1A03.f1	DV957843	ENSTGUG00000000112	DHX30	0.45843	0.738932	0.0573962	0.65151	0.554875		0.173236
SB02040A2F12.f1.B.W	CK314724	n/a	n/a	0.163703	0.520719	0.735049	0.428162	0.296479		0.175902
SB02017A1H06.f1	CK302955	ENSTGUG00000000551	n/a	-0.147657	-0.0415796	-0.604867	-0.156727	0.0542603		0.175902
SB03021A2E02.f1	DV951826	n/a	n/a	0.219537	0.742874	0.297814	0.214191	0.278252		0.176158
SB03051B1F06.f1	DV961874	ENSTGUG00000008693	COL4A1	0.052712	0.666667	0.0290091	0.129328	0.0485217		0.176315
SB010019000E10	CK235494	ENSTGUG00000000724	TPM4	0.407577	0.460778	0.612426	0.462931	0.14784		0.178407
SB03004A2F07.f1	DV946126	n/a	n/a	0.0305823	0.219714	-0.622317	0.0297811	0.137957		0.179976
SB02019A2G09.f1	CK316749	ENSTGUG00000002986	BAIAP2	0.653778	0.038385	-0.297347	-0.0639503	-0.0910254		0.181914
SB02021A1D05.f1	CK317215	ENSTGUG00000003795	PPA2;PPA1	-0.207278	-0.379278	-0.747779	-0.204057	-0.223926		0.182777
SB02015B1F10.f1	CK302381	ENSTGUG00000006439	PRRG3	0.486463	0.509809	0.54753	0.641181	0.327571		0.184378
SB03018B2A08.f1	DV950935	ENSTGUG00000008791;ENSTGUG00000008700	SERPIND1;PI4KA	-0.106483	0.630967	0.264012	0.694975	0.675013		0.189571
SB03001B2H03.f1	DV945276	ENSTGUG00000012217	FOS	0.759384	1.41578	1.13679	1.12844	0.395103		0.189618
SB02008B2F05.f1	CK311404	ENSTGUG00000000915	n/a	-0.292871	-0.596985	-0.330447	-0.530227	-0.357621		0.189618
SB03001B1D10.f1	DV945153	n/a	n/a	-0.299514	-0.590168	-0.150551	-0.263631	1.25663e-05		0.189618
SB02026B1B08.f1	CK315579	ENSTGUG00000009736	NAPG	-0.0793285	0.252769	0.619805	0.498044	0.353575		0.189693
SB010016000B05	CK235068	ENSTGUG00000009188	NETO1	0.318545	0.786155	0.636897	0.704236	0.729813		0.201827
SB02026A1B08.f1.A	CK315491	n/a	n/a	0.308662	0.272601	0.112591	0.318353	0.684779		0.21445
SB03011A1B12.f1	DV948421	n/a	n/a	-0.398486	-0.375162	-0.433994	-0.618229	-0.431056		0.218646
SB03014B1F11.f1	DV949616	ENSTGUG00000007605	SPC25	-0.598774	-0.192015	-0.216159	-0.40787	-0.190792		0.222672
SB03016A1B12.f1	DV950018	ENSTGUG00000004342	WFDC1	0.6225	1.14518	0.340308	1.04415	0.190795		0.227987
SB02009B2F07.f1	CK311758	n/a	n/a	0.592236	0.480451	0.456679	0.323659	0.248104		0.23239
SB03017A1A03.f1	DV950335	ENSTGUG00000008688	IRS2	1.19495	1.0509	1.01083	0.758371	0.435839		0.234422
SB02010B2H09.f1	CK312087	ENSTGUG00000008945	CHSY1	0.677709	0.354002	0.486612	0.385809	0.13935		0.241848
SB03001B2H10.f1	DV945283	ENSTGUG00000005811	RTN4RL1	0.788912	0.633937	0.362037	0.351651	0.154375		0.24402
SB010006000H06	CK234399	n/a	n/a	0.470033	0.733672	0.651333	0.424353	0.472817		0.24402
SB03017B2B06.f1	DV950594	n/a	n/a	0.628905	0.505626	0.241276	0.507979	0.483895		0.244298
SB02040A1G04.f1	CK314643	ENSTGUG00000009734	SLIT1	-0.23827	-0.512489	-0.509466	-0.605225	-0.36795		0.244667
SB03018A1A10.f1	DV950673	ENSTGUG00000017130	UAP1;UAP1L1	0.960796	0.67231	0.575826	0.624698	0.384363		0.249519
SB010025000C07	CK235918	ENSTGUG00000006280	n/a	-0.588457	-0.350704	-0.179071	-0.300994	-0.164214		0.260197
SB02014B2H04.f1	CK302171	ENSTGUG00000012739	RHPN1	0.478929	0.321372	0.214341	0.594664	0.263923		0.261114
SB03001B2F10.f1	DV945261	n/a	n/a	-0.888798	-0.798187	-0.810316	-0.922663	-0.881823		0.261114
SB03016A2E10.f1	DV950126	ENSTGUG00000007363	RASD1	0.668368	0.540028	0.160293	0.363298	0.423601		0.264032
SB02021B2B09.f1	CK317476	ENSTGUG00000012563	TPBG	-0.370951	-0.67274	-0.328502	-0.319846	0.0011179		0.267322
SB010025000F05	CK235948	ENSTGUG00000016805	NR4A1	0.623219	0.895405	0.436805	0.698679	0.28768		0.290976
SB03040A2A07.f1	DV957934	ENSTGUG00000009637	UBTD1	0.69407	0.270361	0.159322	0.216868	0.359569		0.291013
SB02028A1C02.f1	CK315851	ENSTGUG00000012041	CKAP2;CKAP2L	0.526879	0.901321	0.524777	0.828433	0.670095		0.292094
SB03038B2H07.f1	DV957485	ENSTGUG00000006938;ENSTGUG00000007111	ULK2;FAM101B	-0.172725	-0.604257	-0.216789	-0.224091	-0.350955		0.295359
SB02012A1H08.f1	CK301422	ENSTGUG00000011990	LHFP;LHFPL1	-0.178692	-0.211548	-0.117187	0.177615	0.87687		0.320734
SB02025B1C05.f1	CK304699	ENSTGUG00000000896	C19orf26	0.662654	0.231	0.116084	0.271194	0.168821		0.321396
SB03018A2B02.f1	DV950762	ENSTGUG00000001697	R3HDM1;R3HDM2	-0.623402	-0.375191	-0.209063	-0.087912	0.0118496		0.32171
SB03040B1G11.f1	DV958080	ENSTGUG00000007363	RASD1	0.780872	0.675894	0.275971	0.384182	0.423183		0.339892
SB03029B2C11.f1	DV954577	ENSTGUG00000001186	HNRNPA0	0.607423	0.495087	-0.134093	0.302903	0.163581		0.34382
SB03042B1H11.f1	DV958794	ENSTGUG00000007493	GDPD1	0.398708	0.326966	0.356963	0.576282	0.924628		0.345201
SB03042A2G12.f1	DV958695	ENSTGUG00000003198	SATB1	-0.689844	-0.378552	-0.457881	-0.222116	0.0169543		0.348457
SB010021000E08	CK235426	ENSTGUG00000007493	GDPD1	0.418525	0.360656	0.431267	0.480656	0.980073		0.348925
SB03005B1G04.f1	DV946559	ENSTGUG00000012481	PCDH20	-0.152425	-0.361937	-0.135491	-0.298717	-0.586724		0.348925
SB03037B1G02.f1	DV957029	ENSTGUG00000009054	GPX7	-0.669798	-0.30362	-0.0369902	-0.138593	-0.179151		0.350593
SB02019A1A04.f1	CK316491	ENSTGUG00000004542	ANP32E	0.712258	0.607425	0.39816	0.118379	0.705538		0.362371
SB020002000H02	CK301285	ENSTGUG00000001652	TAC1	0.929808	0.0175632	0.755917	0.457213	1.06669		0.367693
SB02029A2D07.f1	CK305549	ENSTGUG00000011201	PPAPDC1A	0.54717	0.587782	0.451554	0.62766	0.771267		0.387076
SB02003A1B02.f2.B	CK303186	n/a	n/a	0.570168	0.585619	0.449112	0.631097	0.889777		0.398461
SB02019A2A03.f1	CK316590	ENSTGUG00000009051	MBP	-0.835095	-0.516869	-0.307727	-0.476525	-0.300025		0.420308
SB02033B2F04.f1	CK306336	ENSTGUG00000011201	PPAPDC1A	0.380844	0.430583	0.394614	0.576423	0.6972		0.424573
SB02011B1G05.f1	CK312269	n/a	n/a	0.598682	0.441663	0.182736	0.414768	0.402217		0.441744
SB02007B1C06.f1	CK310881	ENSTGUG00000014466	OGFR	0.129284	0.402958	0.282587	0.0349837	0.638094		0.443976
SB03025A1D09.f2	DV953133	ENSTGUG00000011425	SFRS5	-0.627325	-0.381077	-0.116238	-0.226765	-0.296794		0.453646
SB02004B2A07.f1	CK310013	ENSTGUG00000007494	CSRP1;CSRP2	-0.642329	-0.283383	-0.0702365	0.0120844	-0.103441		0.471186
SB02005B1C11.f1	CK310231	ENSTGUG00000002559	DCLK2	0.121621	0.465467	0.327802	0.510312	0.701163		0.495148
SB010003000A08	CK234193	ENSTGUG00000005955	THAP4	-0.846361	-0.017094	0.193091	0.0948754	0.0620109		0.519775
SB02017B2H01.f1	CK303265	ENSTGUG00000003711	HOMER1	1.40029	0.928369	0.811962	0.849053	0.709763		0.526826
SB03050A1H04.f1	DV961366	ENSTGUG00000010620	CDH2	0.678783	0.255918	-0.182403	0.0641886	0.144524		0.532461
