# Supplementary material for: Seasonal Changes in Patterns of Gene Expression in Avian Song Control Brain Regions
Source: PLoS One. 2012 Apr 18;7(4):e35119. doi: 10.1371/journal.pone.0035119 (PMC3329558; doi:10.1371/journal.pone.0035119)
Supplement: Table S2 — All spots that varied by >1.5 fold in expression and had raw p-value<0.01 in RA. Numbers listed in table represent log fold change, and text in white color indicates a significant change. Key to the right illustrates color code for heat map for various levels of fold change. Note that some spots are assigned more than one Ensmbl ID. (XLS) [file pone.0035119.s002.xls]

## Sheet: RA
Supplemental Table 2. All spots that varied by >+1.5 fold in expression and had raw p-value < 0.01 (white text) in RA. Numbers listed in table represent log (Fold change). Key to the right illustrates color code for heat map for various levels of |fold change|. Note that some spots are assigned more than one Ensmbl ID.
SoNG IDs	Accession #	Ensmbl ID	HGNC symbol	LD+T Day 3	LD+T Day 7	LD+T Day 21	SD Day 1	SD Day 2	order	min_qVal
SB03048A1D05.f1	DV960627	ENSTGUG00000003667	COL6A3	0.343897	1.06828	0.851119	0.209896	0.275325	****	6.62947e-05
SB02041B2C09.f1	CK306804	ENSTGUG00000018223	n/a	-0.152733	-1.00787	-0.818379	-0.580019	-0.750736	****	7.94193e-05
SB03020A2E04.f1	DV951479	ENSTGUG00000004818	HOPX	0.640022	0.668287	0.876802	1.2013	0.8018	****	0.000135255
SB02018A2E08.f1	CK303775	ENSTGUG00000013010	USP35	-0.895481	-0.974574	-1.20528	-1.17545	-0.859141	****	0.000135255
SB03022B1E09.f1	DV952273	ENSTGUG00000010560	FXR1	-0.356029	-0.418513	-0.749658	-0.540425	-0.444378	****	0.000150047
SB02032B2G09.f2	CK314212	ENSTGUG00000018223	n/a	-0.259923	-0.937914	-0.874886	-0.64755	-0.749068	****	0.000185712
SB03035B1A07.f1	DV956358	ENSTGUG00000008215	n/a	-0.879715	-0.740701	-1.03265	-0.686848	-0.775247	****	0.000209291
SB03045B1A04.f1	DV959750	n/a	n/a	-0.395329	-0.33037	-0.737703	-0.351237	-0.511384	****	0.00021579
SB02008A1E06.f1	CK311149	ENSTGUG00000004620	DHX35	0.123781	0.484669	0.60381	0.680094	0.732976	****	0.0003372
SB02015A1H01.f1	CK302257	ENSTGUG00000003386	COL6A2	0.124626	1.54569	1.63189	1.09375	1.73203	****	0.000348507
SB03010A1D03.f1	DV948097	ENSTGUG00000006355	n/a	-0.143224	-0.507778	-0.59131	-0.359574	-0.234458	****	0.000348507
SB03026A2G12.f1	DV953562	ENSTGUG00000005331	KIAA0430	-0.234745	-0.416772	-0.5946	-0.436072	-0.405249	****	0.000348507
SB02043B2C10.f1	CK307502	ENSTGUG00000011937;ENSTGUG00000011940	BET3L;FAM26E	-0.264261	-0.162454	-0.625527	-0.26609	-0.28957	****	0.000348507
SB03001A1C06.f1	DV944998	n/a	n/a	-0.353097	-0.340301	-0.66341	-0.462671	-0.327802	****	0.000348507
SB02039A1B07.f1	CK314245	n/a	n/a	-0.481446	-0.509179	-0.775738	-0.323766	-0.230589	****	0.000348507
SB03010B2H04.f1	DV948394	ENSTGUG00000007345	DLC1	-0.741593	-0.554093	-0.844253	-0.825269	-0.481804	****	0.000348507
SB02022A2B10.f1	CK304018	ENSTGUG00000006383	NRSN1	0.30539	0.629877	0.816704	0.842472	0.683465	****	0.000452538
SB03001A1C06.f1	DV944998	n/a	n/a	-0.370872	-0.26176	-0.637423	-0.470761	-0.264171	****	0.000452538
SB02008B2H07.f1	CK311429	ENSTGUG00000006278	MS4A15;MS4A8B;MS4A4A;MS4A12;MS4A5;MS4A2;MS4A3;MS4A1	0.628119	0.718102	0.909165	0.772459	0.551023	****	0.000478468
SB03042B1D11.f1	DV958749	n/a	n/a	-0.244665	-0.392858	-1.06849	-0.677497	-0.627421	****	0.000541695
SB03006B1B08.f1	DV946862	ENSTGUG00000008690	SP3	-0.376139	-0.308417	-0.675394	-0.575289	-0.327389	****	0.000541695
SB02016A2D07.f1	CK302721	ENSTGUG00000007014	WNT5A	-0.124846	-0.506911	-0.480898	-0.733146	-0.350225	****	0.000631039
SB03009A1E12.f1	DV947758	ENSTGUG00000008682	ABCC8;ABCC9	-0.446439	-0.423158	-0.589107	-0.686934	-0.47644	****	0.000631039
SB03044A2H12.f1	DV959397	n/a	n/a	-0.509733	-0.957601	-0.730486	-1.04903	-0.59191	****	0.000631039
SB010020000C09	CK235502	ENSTGUG00000003723	n/a	-0.583005	-0.576997	-0.754739	-0.498878	-0.448517	****	0.000647367
SB03011A2F12.f1	DV948550	ENSTGUG00000012233	BAZ2B	-0.432813	-0.510237	-0.623394	-0.454736	-0.517011	***	0.00120889
SB03012B2H01.f1	DV949063	n/a	n/a	-0.268236	-0.389058	-0.940759	-0.531373	-0.647222	***	0.00128292
SB03045A1E07.f1	DV959627	ENSTGUG00000006270	TCF12	-0.330019	-0.397574	-0.769808	-0.377858	-0.433813	***	0.00128292
SB02016A2D04.f1	CK302718	ENSTGUG00000016030	PARVA	-0.424734	-0.32525	-0.752064	-0.428443	-0.448098	***	0.00128292
SB010010000G10	CK234645	ENSTGUG00000012719	CCNK	-0.486377	-0.47116	-0.955153	-0.76365	-0.49311	***	0.00128292
SB010015000H05	CK235052	ENSTGUG00000004766	RASL10A;RASL10B	0.43476	0.335168	0.676967	0.637574	0.475624	***	0.00133086
SB03002B2A12.f1	DV945555	ENSTGUG00000000616	MLL3	-0.488305	-0.396821	-0.722287	-0.66275	-0.228053	***	0.00136364
SB03007B2G07.f1	DV947358	ENSTGUG00000002561	BRWD3	-0.27695	-0.0403619	-0.703267	-0.399026	-0.295084	***	0.00144659
SB03021A2E03.f1	DV951827	ENSTGUG00000013140	TRIM9	0.569633	0.43053	0.773062	0.502104	0.686183	***	0.0015383
SB03003A2G01.f1	DV945785	n/a	n/a	-0.250529	-0.494645	-0.66036	-0.605148	-0.54878	***	0.0015383
SB03009A1F03.f1	DV947761	ENSTGUG00000004675	MAFB	-0.394724	-0.424228	-0.832234	-0.686587	-0.273311	***	0.0015383
SB02038B2F03.f1	CK313849	ENSTGUG00000012745	BIRC3;BIRC2	-0.4342	-0.61793	-0.645344	-0.41247	-0.277256	***	0.0015383
SB03012B2F04.f1	DV949042	n/a	n/a	0.703272	0.258936	0.925759	1.01497	0.475314	***	0.00166896
SB02024A2B01.f1	CK315252	ENSTGUG00000008907	ATP5G3	0.444018	0.392608	0.533759	0.596011	0.363459	***	0.00166896
SB02024A2H03.f1	CK315375	ENSTGUG00000011395	MRP63	0.30743	0.242847	0.440862	0.665197	0.290063	***	0.00166896
SB02003A2D07.f2	CK303325	ENSTGUG00000014188	MRPS36	0.147412	0.272933	0.353146	0.650548	0.493132	***	0.00166896
SB02023A1D03.f1	CK304278	ENSTGUG00000004361	LHX9	-0.677856	-0.202037	-0.450523	-0.713862	-0.639521	***	0.00166896
SB02033B2E02.f1	CK306298	ENSTGUG00000012572	SLAIN1	-0.481497	-0.29303	-0.751727	-0.518858	-0.224418	***	0.00205118
SB02048A2F03.f1	CK309055	ENSTGUG00000006230	LRRC8B	-0.757342	-0.607655	-0.757602	-0.502654	-0.427647	***	0.0020891
SB03018B2H09.f1	DV951015	ENSTGUG00000011973	n/a	-0.567742	-0.584067	-0.661137	-0.536842	-0.727589	***	0.00224217
SB03036A2E11.f1	DV956579	ENSTGUG00000005049	KCNS1	0.0665667	0.472165	0.610001	0.752984	1.08937	***	0.00238526
SB02032B1B01.f2	CK314079	ENSTGUG00000007013	MAP3K7IP3	0.315873	0.608627	0.193553	0.02248	0.144132	***	0.00258402
SB02024A2A07.f1	CK315246	ENSTGUG00000008602	MAPK1	-0.38564	-0.3596	-0.613497	-0.588247	-0.231312	***	0.00261915
SB02007B2B05.f1	CK311014	ENSTGUG00000009708	LDB2	-0.502683	-0.300807	-0.72932	-0.562588	-0.547317	***	0.00261915
SB03021A1B12.f1	DV951709	ENSTGUG00000005541	ABCG1	-0.675057	-0.846624	-0.930538	-0.927721	-0.515404	***	0.00261915
SB02007B1C01.f1	CK310877	n/a	n/a	0.713859	0.73077	0.929678	0.751045	0.399608	***	0.0026203
SB02014B1F03.f1	CK302065	ENSTGUG00000010205	DIRAS1;DIRAS2	0.973582	0.923599	0.870202	0.483093	0.243338	***	0.00264508
SB03043A1G06.f1	DV958944	ENSTGUG00000015356	FBXO41	0.532272	0.652207	0.736198	0.570074	0.674639	***	0.00264508
SB03007A1F12.f1	DV947084	ENSTGUG00000003185	C9orf91	0.330087	0.388749	0.826563	0.654303	0.333347	***	0.00264508
SB03044A2D03.f1	DV959345	ENSTGUG00000012929	HSPA2	-0.479392	-0.461464	-0.613628	-0.571075	-0.241872	***	0.00264508
SB03042B1F02.f1	DV958764	ENSTGUG00000011973	n/a	-0.625444	-0.510782	-0.680489	-0.578902	-0.625209	***	0.00278003
SB010020000A01	CK235500	ENSTGUG00000005371	ORAOV1	-0.414047	-0.807614	-0.685658	-0.96448	-0.528459	***	0.002891
SB03041B2C07.f1	DV958469	ENSTGUG00000007342	INPP5D	0.254938	0.311498	0.590516	0.519294	0.40801	***	0.00291739
SB02014B2C06.f1	CK302143	ENSTGUG00000010003	NPAS2;CLOCK	-0.584048	-0.669787	-0.689231	-0.674186	-0.162339	***	0.00309623
SB03022A1H04.f1	DV952125	ENSTGUG00000007273	GALNT6;GALNT3	-0.375965	-0.311962	-0.65417	-0.617034	-0.420864	***	0.00315988
SB03033B2F02.f1	DV955888	n/a	n/a	0.409479	0.761614	0.561119	0.211921	0.287851	***	0.00336263
SB02039B1G01.f1	CK314472	n/a	n/a	-0.198402	-0.356651	-0.605734	-0.534044	-0.266765	***	0.00355522
SB02022A2D01.f1	CK304105	ENSTGUG00000000433	GADD45G	0.484952	0.865924	0.620236	0.290819	0.251109	***	0.00462091
SB03044A2D12.f1	DV959353	ENSTGUG00000015356	FBXO41	0.395844	0.542983	0.660656	0.487527	0.590697	***	0.00471948
SB03016B2E10.f1	DV950298	n/a	n/a	-0.528591	-0.464856	-0.600664	-0.56307	-0.811881	***	0.00493735
SB02003A1C05.f2	CK303279	n/a	n/a	0.283865	0.521781	0.559542	0.611009	0.59599	***	0.00505036
SB03006A1H03.f1	DV946746	n/a	n/a	-0.347965	-0.46834	-0.372862	-0.619264	-0.307872	***	0.00505036
SB02045B2A04.f1	CK308206	ENSTGUG00000012167	n/a	-0.413222	-0.33555	-0.48161	-0.652649	-0.280042	***	0.00505036
SB03012B2A10.f1	DV948990	ENSTGUG00000011279	IGF1	-0.24732	-0.728667	-0.744382	-0.49797	-0.502381	***	0.00509174
SB02013B1A02.f1	CK301769	ENSTGUG00000011958	UQCRB	0.270013	0.416879	0.609262	0.451917	0.458986	***	0.00511329
SB03029A2C05.f1	DV954401	ENSTGUG00000002680	SP4	-0.232826	-0.522599	-0.643567	-0.458105	-0.31613	***	0.00511329
SB02047A1B05.f1	CK308602	ENSTGUG00000009986	GALNT2	-0.48588	-0.591328	-0.603558	-0.374217	-0.284233	***	0.00511329
SB02023A1H01.f1	CK304327	ENSTGUG00000014523	PDZRN3	-0.548983	-0.291925	-0.632827	-0.194525	-0.0918848	***	0.00511329
SB03030B2D01.f1	DV954887	ENSTGUG00000012849	LRRC1	-0.59906	-0.417408	-0.583456	-0.547915	-0.193504	***	0.00511329
SB02036A1C10.f1	CK312849	ENSTGUG00000004743	BDNF	0.845955	0.89342	1.39554	0.995371	0.564782	***	0.00511839
SB03041A1D03.f1	DV958221	n/a	n/a	-0.292343	-0.249471	-0.60632	-0.496007	-0.0901595	***	0.00511839
SB03014B2D09.f1	DV949674	ENSTGUG00000000816;ENSTGUG00000000818	TNIP3;TNIP1	-0.339492	-0.65094	-0.658945	-0.481422	-0.533662	***	0.00511839
SB03037A1B07.f1	DV956804	n/a	n/a	0.0713539	0.408194	0.433777	0.622088	0.965411	***	0.00530606
SB03018B2A11.f1	DV950938	ENSTGUG00000003718	C1orf26	-0.225948	-0.308611	-0.661464	-0.302653	-0.20504	***	0.00546413
SB03051A1F02.f1	DV961693	ENSTGUG00000012367	DIO2	0.694242	1.56524	0.902674	1.29248	0.890211	***	0.00550091
SB02020B2G07.f1	CK317193	ENSTGUG00000010048	ABCC5	-0.139766	-0.308739	-0.797305	-0.424749	-0.279901	***	0.00553853
SB03035A1H07.f1	DV956261	ENSTGUG00000009708	LDB2	-0.405412	-0.282245	-0.675988	-0.500002	-0.547677	***	0.00555954
SB02019B1F08.f1	CK316653	n/a	n/a	-0.386953	-0.433276	-0.645297	-0.38148	-0.402275	***	0.00557745
SB03021B2E03.f1	DV952003	ENSTGUG00000017244	PHGDH	-0.595081	-0.507291	-0.766165	-0.786973	-0.78331	***	0.00568367
SB03031B2C07.f1	DV955223	ENSTGUG00000008466	NTN4	0.539827	0.649165	0.384264	0.294082	0.372553	***	0.0061234
SB03026A1E01.f1	DV953481	ENSTGUG00000009954	C3AR1;FPR2;GPR1	-0.268111	-0.662817	-0.370908	-0.356229	-0.203074	***	0.0061419
SB03039A1F08.f1	DV957552	ENSTGUG00000003115	GALNTL2	-0.269904	-0.421024	-0.774727	-0.386332	-0.30926	***	0.00633759
SB02010A2G10.f1	CK312009	ENSTGUG00000000314	C5orf41	-0.535997	-0.591254	-0.539169	-0.694457	-0.402722	***	0.00637144
SB02035A1G11.f1	CK312521	ENSTGUG00000000649	MRPL50	-0.316318	-0.468699	-0.59077	-0.487854	-0.285252	***	0.00645353
SB02039B2D06.f1	CK314527	ENSTGUG00000003660	GTSE1	0.177674	0.609784	0.503493	1.03846	0.594572	***	0.0065557
SB03050B1H07.f1	DV961546	ENSTGUG00000010967	DOCK9	-0.406136	-0.119542	-0.485085	-0.706823	-0.339887	***	0.0065557
SB02030A2B06.f1	CK316407	ENSTGUG00000004544	PRKCD	-0.40928	-0.50739	-0.680839	-0.485866	-0.319657	***	0.0066857
SB010014000A06	CK234915	n/a	n/a	0.757709	1.03403	0.992671	1.1846	1.13647	***	0.00686986
SB02029B1B07.f1	CK305502	ENSTGUG00000012572	SLAIN1	-0.469326	-0.224943	-0.65508	-0.42916	-0.175142	***	0.00694774
SB03014B2G09.f1	DV949706	ENSTGUG00000009241	PRRT2	0.402467	0.63796	0.539141	0.941514	0.78041	***	0.00697937
SB03028A1G04.f1	DV954033	n/a	n/a	0.501974	0.488684	0.749187	0.52633	0.282975	***	0.00699199
SB02036B1E04.f1	CK313059	ENSTGUG00000002272	CCDC152	-0.298007	-0.891615	-0.776917	-0.65334	-0.797011	***	0.00720031
SB02048B1B12.f1	CK309165	n/a	n/a	-0.604506	-0.407418	-0.61737	-0.543847	-0.352099	***	0.00748812
SB03048A1D02.f1	DV960625	ENSTGUG00000001092	LGTN	0.308292	0.423641	0.451828	0.507998	0.770044	***	0.00753421
SB02021A1E06.f1	CK317228	ENSTGUG00000006894	YEATS4	-0.345544	-0.204141	-0.588998	-0.314338	-0.374246	***	0.00787689
SB02047A2F05.f1	CK308665	n/a	n/a	-0.328868	-0.558283	-0.441376	-0.638325	-0.413349	***	0.00807089
SB02007A2G12.f1	CK310987	ENSTGUG00000012043	COX6C	0.543416	0.335	0.612798	0.765494	0.358974	***	0.00821742
SB02005A2H01.f1	CK310313	ENSTGUG00000002810	NPY	0.445517	0.448251	0.596185	0.758801	0.572519	***	0.00821742
SB03041A1G10.f1	DV958259	ENSTGUG00000009234	MGP	0.783838	1.34122	1.32311	1.54045	1.38355	***	0.00835113
SB02018B1H06.f1	CK303743	ENSTGUG00000008126	MOSPD2	-0.349464	-0.246897	-0.490649	-0.620615	-0.378021	***	0.00849588
SB02047A2H05.f1	CK308731	ENSTGUG00000001771	GTF2E2	0.413752	0.344581	0.476812	0.654745	0.378695	***	0.0088006
SB03048B2G06.f1	DV960928	ENSTGUG00000005071	TRAIP	-0.202686	-0.317288	-0.722	-0.121269	-0.326893	***	0.00884255
SB02008B1D05.f1	CK311211	ENSTGUG00000007065	SEMA6D	-0.356432	-0.356949	-0.691699	-0.482255	-0.118441	***	0.00902459
SB03005B2E01.f1	DV946620	ENSTGUG00000010013	NUP133	-0.164058	-0.179524	-0.584627	-0.295303	-0.36611	***	0.00947854
SB02047B1H07.f1	CK308816	ENSTGUG00000002191	CHGB	0.512546	0.783786	0.577798	0.761795	0.825487	***	0.00993807
SB02005A2C09.f1	CK310268	ENSTGUG00000006659	GCHFR	0.312433	0.271009	0.135943	0.702537	0.0563548	***	0.00993807
SB02041B2G06.f1	CK306846	ENSTGUG00000009281	CDH8	-0.180227	-0.358397	-0.683171	-0.266519	-0.190499	**	0.0100942
SB02032A2B07.f2	CK313985	ENSTGUG00000000314	C5orf41	-0.376442	-0.467063	-0.448283	-0.631724	-0.31038	**	0.0103758
SB03004B2H08.f1	DV946322	n/a	n/a	0.685205	0.751548	0.390139	0.564517	0.688535	**	0.0106148
SB02021B1D04.f1	CK317433	ENSTGUG00000003185	C9orf91	0.274702	0.506926	0.678748	0.635233	0.45368	**	0.0106657
SB010008000G06	CK234530	ENSTGUG00000010494	n/a	0.530502	0.171757	0.629913	0.828767	0.327735	**	0.0110058
SB02023A1D07.f1	CK304289	ENSTGUG00000009566	DYNLL1	0.54482	0.337689	0.382242	0.707955	0.534933	**	0.0111448
SB02034B1C07.f1	CK306575	ENSTGUG00000002810	NPY	0.510676	0.675916	0.755892	0.875631	0.954826	**	0.0111448
SB02029B2H10.f1	CK305628	ENSTGUG00000000193	UQCRQ	0.377902	0.256101	0.552653	0.703855	0.340152	**	0.0114112
SB03037B1B07.f1	DV956978	ENSTGUG00000002922	ETV4	0.227082	0.312013	0.663022	0.403932	0.31836	**	0.0114487
SB03012B1D11.f1	DV948943	ENSTGUG00000010001	CRMP1;DPYSL3	0.714662	0.688425	0.496472	0.64433	0.67823	**	0.0114792
SB02036B2H08.f1	CK313169	ENSTGUG00000008907	ATP5G3	0.5223	0.610209	0.600486	0.648688	0.518569	**	0.0114792
SB02007A1F07.f1	CK310815	ENSTGUG00000010048	ABCC5	-0.216511	-0.230976	-0.624487	-0.3674	-0.213324	**	0.0115346
SB03015A1A01.f1	DV949721	ENSTGUG00000006395	ZMIZ1	-0.286343	-0.350775	-0.626519	-0.46926	-0.310822	**	0.0120134
SB02023A2C01.f1	CK304498	ENSTGUG00000005956	CAP2	-0.364497	-0.283498	-0.658648	-0.440697	-0.436264	**	0.0120134
SB03002B2E01.f1	DV945589	ENSTGUG00000005531	KANK1	-0.538485	-0.462271	-0.675226	-0.579988	-0.207819	**	0.0120134
SB03020B2C12.f1	DV951633	n/a	n/a	0.416982	0.162667	0.540295	0.681599	0.25443	**	0.012107
SB03003A1C02.f1	DV945654	ENSTGUG00000005495	DPYD	-0.432003	-0.47951	-0.623441	-0.464673	-0.435505	**	0.0123629
SB02048B1F03.f1	CK309132	ENSTGUG00000007289	SAT1;SATL1	0.209539	0.420144	0.707891	0.60223	0.490975	**	0.0125999
SB02038A1D10.f1	CK313568	ENSTGUG00000009051	MBP	-0.608167	-0.620428	-0.78785	-0.721256	-0.661907	**	0.0126733
SB03003A2D09.f1	DV945761	ENSTGUG00000004054	CRHBP	0.1918	0.759708	0.993483	0.878179	1.02716	**	0.01282
SB03050A2G04.f1	DV961445	n/a	n/a	-0.264881	-0.318259	-0.654545	-0.615272	-0.427408	**	0.01282
SB03009A2D07.f1	DV947833	ENSTGUG00000010603	KIAA0652	0.511107	0.168654	0.495795	0.640889	0.338392	**	0.0129444
SB03042B1A09.f1	DV958715	ENSTGUG00000001294	TXN;TXNDC2	0.308284	0.165294	0.342909	0.586501	0.317749	**	0.0129444
SB03019B2E06.f1	DV951317	ENSTGUG00000003139	RFTN1	-0.355532	-0.552955	-0.810686	-0.505842	-0.150767	**	0.0131118
SB03011A1G03.f1	DV948466	ENSTGUG00000010583	FGFR3	-0.399878	-0.299996	-0.591989	-0.353704	-0.214515	**	0.0131847
SB03020B1C12.f1	DV951549	n/a	n/a	0.463303	0.158697	0.445181	0.596831	0.229057	**	0.0131864
SB02035A1E09.f1	CK312545	ENSTGUG00000012821	TRAF3	-0.304642	-0.276219	-0.448354	-0.605111	-0.343612	**	0.0135586
SB02029B1A07.f1	CK305491	ENSTGUG00000010800	ARGLU1	-0.515485	-0.589043	-0.687585	-0.780341	-0.55167	**	0.0145577
SB03019B2G10.f1	DV951343	ENSTGUG00000008428	n/a	0.466628	0.270245	0.516467	0.60565	0.44275	**	0.0146258
SB02049A1C12.f1	CK309293	n/a	n/a	0.402621	0.52933	0.607069	0.674764	0.477848	**	0.0147848
SB02020A2D06.f1	CK316977	ENSTGUG00000008907	ATP5G3	0.359221	0.347985	0.448247	0.603082	0.419475	**	0.0147848
SB02047A1H10.f1	CK308655	ENSTGUG00000000834	IDI1	0.169214	0.34285	0.197371	0.607618	0.1404	**	0.0147848
SB020002000H08	CK301291	ENSTGUG00000013459	GRIK1	-0.268096	-0.56778	-0.619723	-0.883995	-0.681882	**	0.0147848
SB03050B1E12.f1	DV961515	ENSTGUG00000005979	COX7B;COX7B2	0.332329	0.108484	0.391747	0.58981	0.21763	**	0.014792
SB03041A2G09.f1	DV958347	ENSTGUG00000010541	LGALS1	0.330399	0.853012	0.708758	0.681704	0.964805	**	0.0150605
SB02031B1D03.f1	CK305877	ENSTGUG00000008907	ATP5G3	0.526936	0.32086	0.62197	0.667956	0.267424	**	0.0153018
SB02032B2H10.f2	CK314225	ENSTGUG00000005711	ANAPC7	0.115497	0.127342	0.266401	0.41362	0.648967	**	0.0159686
SB02040A1F06.f1	CK314634	ENSTGUG00000005493	RQCD1	0.497272	0.604244	0.530922	0.107886	0.282058	**	0.0160627
SB02043B1F03.f1	CK307410	ENSTGUG00000013293	FDFT1	-0.0274301	-0.0231695	0.324333	0.645581	0.0259189	**	0.0162784
SB02027B1B08.f1	CK305079	ENSTGUG00000013583	n/a	0.467122	0.186752	0.446621	0.591075	0.31364	**	0.0163128
SB010009001B01	CK234832	ENSTGUG00000012885	C14orf2	0.369567	0.196468	0.609337	0.731822	0.501997	**	0.0163993
SB02019A2D09.f1	CK316718	ENSTGUG00000001699	LGALS1	0.321244	0.349757	0.717878	1.01884	0.716748	**	0.0163993
SB010022000D03	CK235686	ENSTGUG00000000329	CPEB4	-0.361306	-0.452322	-0.565035	-0.634225	-0.487213	**	0.0163993
SB03009A1H10.f1	DV947790	n/a	n/a	0.583173	0.337522	0.506991	0.681464	0.405606	**	0.0166952
SB02030A2H03.f1	CK316352	ENSTGUG00000001469	XPA	0.363178	0.307075	0.298453	0.633309	0.161736	**	0.0167965
SB02025B2E04.f1	CK304923	ENSTGUG00000005960	n/a	0.283365	0.299115	0.631273	0.463015	0.456881	**	0.0171209
SB02041B2D01.f1	CK306808	ENSTGUG00000012930	DLGAP2	-0.454745	-0.562528	-0.638891	-0.455618	-0.440661	**	0.0174322
SB03049A1E09.f1	DV961000	ENSTGUG00000011549	DBI;ACBD7	0.291528	0.580721	0.63205	0.710153	0.528436	**	0.0174731
SB02022A1E06.f1	CK303951	ENSTGUG00000006278	MS4A15;MS4A8B;MS4A4A;MS4A12;MS4A5;MS4A2;MS4A3;MS4A1	0.503951	0.608995	0.716463	0.622027	0.455275	**	0.017752
SB02023A2D03.f1	CK304388	ENSTGUG00000013600	PVRL3	-0.415662	-0.395927	-0.262833	-0.657325	-0.50787	**	0.0178204
SB02046A1B12.f1	CK308254	ENSTGUG00000001232	FBXL21	-0.366661	-0.597995	-0.59527	-0.448917	-0.441719	**	0.0184212
SB02040B1A04.f1	CK314749	n/a	n/a	0.486767	0.674645	0.590793	0.190778	0.275191	**	0.0186969
SB02024A2H06.f1	CK315288	ENSTGUG00000007289	SAT1;SATL1	0.15792	0.383827	0.637101	0.538075	0.454364	**	0.0186969
SB03021A1F01.f1	DV951746	ENSTGUG00000010462	SPATS2	-0.599183	-0.179992	-0.577134	-0.477916	-0.466935	**	0.0190146
SB02047A1G10.f1	CK308645	n/a	n/a	0.390224	0.190385	0.765546	0.464802	0.199756	**	0.0192636
SB02033A1F05.f1	CK306076	ENSTGUG00000009049	CACNA1G	-0.186339	-0.560432	-0.686359	-0.327631	-0.113045	**	0.0192636
SB03040B1E09.f1	DV958057	ENSTGUG00000007871	USP46	0.377977	0.402723	0.393705	0.669632	0.378307	**	0.0193749
SB02014B2H03.f1	CK302170	ENSTGUG00000003527	PPP3CA;PPP3CB	-0.352795	-0.0556133	-0.36275	-0.630214	-0.0959413	**	0.0194901
SB03023B2H07.f1	DV952733	ENSTGUG00000010952	CLDN11	-0.567546	-0.47638	-0.624809	-0.742522	-0.489989	**	0.0194901
SB02007A1D09.f1	CK310794	ENSTGUG00000013376	NDUFB4	0.270169	0.338701	0.447953	0.590552	0.313777	**	0.0199024
SB03029A1C04.f1	DV954315	ENSTGUG00000005249	FKBP9L;FKBP9	0.4786	-0.0778623	0.452704	0.794212	0.147389	**	0.0201621
SB03003A2F11.f1	DV945783	ENSTGUG00000003185	C9orf91	0.145245	0.272615	0.602498	0.600096	0.404053	**	0.0203951
SB02037B2C05.f1	CK313443	ENSTGUG00000004494	NEFM	-0.0636435	0.561279	0.428684	0.385909	0.67497	**	0.0215444
SB03017A1F12.f1	DV950399	n/a	n/a	-0.646149	-0.42859	-0.712259	-0.797674	-0.328043	**	0.0227567
SB02040A2E04.f1	CK314705	n/a	n/a	-0.388841	-0.295961	-0.636035	-0.575468	-0.183792	**	0.022763
SB03048B1B08.f1	DV960786	ENSTGUG00000002191	CHGB	0.570432	0.905154	0.712561	0.8156	0.827477	**	0.0232599
SB02003B2A01.f1	CK309680	ENSTGUG00000008654	CDKN2C	-0.395477	-0.265817	-0.522587	-0.55981	-0.613528	**	0.0233265
SB02020A2F07.f1	CK316999	ENSTGUG00000012645	COX7A2	0.495165	0.459161	0.620638	0.616386	0.406417	**	0.0240199
SB03027B2C12.f1	DV953914	ENSTGUG00000004361	LHX9	-0.507523	-0.315167	-0.694181	-0.68388	-0.411485	**	0.0240199
SB03036A2G11.f1	DV956602	ENSTGUG00000013293	FDFT1	-0.0681979	-0.0701146	0.368237	0.60452	0.0855296	**	0.0244817
SB02023A2D07.f1	CK304392	ENSTGUG00000009724	FAM38B2	-0.295962	-0.406583	-0.450617	-0.655231	-0.445451	**	0.0245665
SB03042A2F02.f1	DV958673	ENSTGUG00000011905	DCBLD1	-0.210642	-0.742653	-0.513077	-0.586761	-0.538894	**	0.0248393
SB02012B1D11.f1	CK301496	ENSTGUG00000011702	TMEM200A	-0.445523	-0.354266	-0.649416	-0.140985	-0.353725	**	0.0248586
SB010024000E04	CK235854	ENSTGUG00000006141	TSPAN14	0.605426	0.0681953	0.466146	0.708523	0.21746	**	0.024925
SB03033A2D11.f1	DV955704	ENSTGUG00000011825	CALB2;CALB1	0.0593829	0.177836	0.458717	0.529052	0.767246	**	0.0249602
SB02047B1D05.f1	CK308775	ENSTGUG00000007693	RNFT1	0.452623	0.604679	0.298474	0.837713	0.443092	**	0.0250098
SB03031B2A11.f1	DV955207	ENSTGUG00000004054	CRHBP	0.249576	0.706343	0.950402	0.928224	1.02223	**	0.0250841
SB03043A2D07.f1	DV958999	ENSTGUG00000010232	ACCS	-0.304562	-0.30092	-0.844717	-0.357362	-0.252597	**	0.0254612
SB02009B2F07.f1	CK311758	n/a	n/a	0.833655	0.657805	0.526934	0.319919	0.23338	**	0.0254838
SB02028B2F06.f1	CK316152	ENSTGUG00000005469	MYEOV2	0.354794	0.104653	0.461686	0.661863	0.29022	**	0.0255414
SB03048A2D05.f1	DV960715	ENSTGUG00000009748	PIK3IP1	-0.28339	-0.3572	-0.30406	-0.619982	-0.339992	**	0.0257154
SB02016A2A12.f1	CK302705	ENSTGUG00000010725	CACNG2	0.3494	-0.168462	0.636475	0.498794	0.429627	**	0.0261373
SB02029B2B01.f1	CK305589	ENSTGUG00000001275	DNAJC25;GNG10	-0.0978595	-0.192181	-0.609083	-0.242218	-0.448573	**	0.0261373
SB02034A2G06.f1	CK306532	ENSTGUG00000009578	MLLT4	-0.406562	-0.401342	-0.551921	-0.635972	-0.366357	**	0.0262321
SB02023A2C10.f1	CK304383	ENSTGUG00000013148	SDC1	0.445537	0.189909	0.490498	0.688879	0.917141	**	0.0265649
SB02047A2A05.f1	CK308660	ENSTGUG00000017317	PBX1	-0.457321	-0.474599	-0.594268	-0.416459	-0.173119	**	0.0269896
SB03013A1F07.f1	DV949132	ENSTGUG00000003229	DLD	0.287635	0.148725	0.387448	0.623078	0.168453	**	0.0271805
SB03024B1G01.f1	DV952982	n/a	n/a	0.61171	0.0787375	0.482327	0.844681	0.20897	**	0.0281174
SB03030A2B01.f1	DV954714	ENSTGUG00000001307	LPAR1	-0.32612	-0.454431	-0.446827	-0.597287	-0.344471	**	0.0281174
SB010002000F04	CK234161	n/a	n/a	-0.567101	-0.941317	-0.675625	-0.897106	-0.463922	**	0.0281659
SB010012000C03	CK234734	ENSTGUG00000013503	BRP44	0.458695	0.435972	0.598417	0.476578	0.431592	**	0.0283212
SB02034B1C11.f1	CK306579	n/a	n/a	0.0921205	0.44275	0.643962	0.713992	0.948676	**	0.0285244
SB02013A1B08.f1	CK301696	ENSTGUG00000010605	DUSP5	0.171981	0.315537	0.632284	0.346221	0.137991	**	0.0287653
SB03004B1F08.f1	DV946213	ENSTGUG00000008148	ARHGAP22	0.695616	0.324039	0.574821	0.732515	0.165285	**	0.0293261
SB02029B2C12.f1	CK305640	ENSTGUG00000004545	FNBP1	0.182489	0.112991	0.713597	0.545761	0.242954	**	0.0295393
SB010003000B12	CK234206	n/a	n/a	0.572178	0.151716	0.552607	0.648622	0.340314	**	0.0297455
SB02032A1C05.f2	CK313900	ENSTGUG00000009051	MBP	-0.356747	-0.456394	-0.71069	-0.450556	-0.540628	**	0.029917
SB02038B1G05.f1	CK313761	ENSTGUG00000001663	PSMB2	0.472645	0.40099	0.402602	0.668202	0.27406	**	0.0310359
SB03004A2D12.f1	DV946108	ENSTGUG00000015416;ENSTGUG00000015356	FBXO41	0.342434	0.527186	0.767658	0.672484	0.568041	**	0.0312045
SB02015A2H10.f1	CK302445	n/a	n/a	-0.643168	-0.357256	-0.626087	-0.659482	-0.437984	**	0.0313526
SB02021A2G04.f1	CK317419	ENSTGUG00000010899	TIMP3	-0.0851232	-0.364599	-0.593921	-0.336755	-0.378155	**	0.0313935
SB02025A1A03.f1	CK304607	ENSTGUG00000006352	ZNF462	-0.424427	-0.600929	-0.49494	-0.40896	-0.2001	**	0.0320097
SB02007A2A10.f1	CK310847	n/a	n/a	0.415936	0.195548	0.573474	0.691902	0.156689	**	0.0324306
SB02020B1H10.f1	CK317062	n/a	n/a	0.254876	0.196411	0.288236	0.605325	0.264565	**	0.0325352
SB03051B1C09.f1	DV961843	n/a	n/a	0.67618	0.495549	0.586704	0.476301	0.481248	**	0.0327222
SB010005001B04	CK235272	ENSTGUG00000001820	C9orf127	0.547415	0.607878	0.548849	0.298463	0.398475	**	0.0329423
SB03032B2B02.f1	DV955512	n/a	n/a	0.515077	0.404387	0.642617	0.565477	0.421539	**	0.0331241
SB010014000A01	CK234910	ENSTGUG00000017342	RGS16	-0.524574	-0.699059	-0.643351	-0.318557	-0.359267	**	0.0331315
SB03002A2B05.f1	DV945390	ENSTGUG00000004361	LHX9	-0.605655	-0.22932	-0.470396	-0.525346	-0.269469	**	0.0334055
SB03045B1C04.f1	DV959770	ENSTGUG00000009954	C3AR1;FPR2;GPR1	-0.395317	-0.600485	-0.523324	-0.383171	-0.116574	**	0.0334957
SB02024B2H09.f1	CK315468	ENSTGUG00000011703	TMEM163	0.330813	0.557507	0.571564	0.610883	0.563098	**	0.0348078
SB02009A1D10.f1	CK311523	ENSTGUG00000001511	PLXNA2	-0.841075	-0.896745	-0.783905	-0.985872	-0.391957	**	0.0348966
SB03001B2C01.f1	DV945224	n/a	n/a	0.410183	0.118374	0.656455	0.636707	0.311524	**	0.0350544
SB02020A2B08.f1	CK317083	n/a	n/a	0.336003	0.334371	0.461392	0.684827	0.184275	**	0.0352123
SB02004A2C05.f1	CK309904	ENSTGUG00000008934	MED31	0.329578	0.343127	0.417025	0.589661	0.329107	**	0.0352123
SB02027A2B12.f1	CK305171	n/a	n/a	0.504101	0.744953	0.453795	0.528251	0.517641	**	0.0357853
SB02045B2D06.f1	CK308154	ENSTGUG00000002978	FN1	-0.10662	0.0619656	-0.0839442	0.120559	0.666291	**	0.0366818
SB02030A2D05.f1	CK316315	n/a	n/a	0.468358	-0.0471163	0.45214	0.706257	0.138253	**	0.0372774
SB010019000B02	CK235466	ENSTGUG00000003115	GALNTL2	-0.183036	-0.445942	-0.804578	-0.3248	-0.267706	**	0.038768
SB02031B2E11.f1	CK305977	ENSTGUG00000009051	MBP	-0.398635	-0.365743	-0.622407	-0.586653	-0.474057	**	0.0396
SB02003A1B11.f2	CK303274	n/a	n/a	0.698733	0.202804	0.475745	0.862334	0.418186	**	0.0399812
SB02005A2E12.f1	CK310293	ENSTGUG00000002058	n/a	0.111031	0.273406	-0.0466809	0.61723	0.0261782	**	0.0401907
SB02049B1B07.f1	CK309452	ENSTGUG00000000551	n/a	0.521225	0.741092	0.636597	0.705091	0.592608	**	0.0408424
SB02013B1B11.f1	CK301788	ENSTGUG00000011378	HIPK2	-0.434061	-0.711795	-0.56448	-0.655361	-0.449386	**	0.0414092
SB02038B1A02.f1	CK313698	ENSTGUG00000017331	n/a	0.183578	0.170468	0.942905	0.230518	0.049828	**	0.0414346
SB03009B2D11.f1	DV948014	ENSTGUG00000008556	RAPGEF4	0.387574	0.618099	0.374122	0.353014	0.14045	**	0.0416122
SB03005B1F01.f1	DV946545	ENSTGUG00000013382	COX17	0.278218	0.14477	0.520283	0.607791	0.395515	**	0.0419021
SB010017000B04	CK235182	ENSTGUG00000011703	TMEM163	0.252559	0.464383	0.629908	0.581298	0.259487	**	0.0425529
SB02039B1G09.f1	CK314480	ENSTGUG00000005634	STARD3NL	-0.674503	-0.682696	-0.582421	-0.482463	-0.590486	**	0.0425529
SB03005B1G04.f1	DV946559	ENSTGUG00000012481	PCDH20	-0.259283	-0.0173235	-0.294679	-0.648533	-0.422705	**	0.0426546
SB02045A2G10.f1	CK308057	ENSTGUG00000004386	CUX1	-0.0129701	0.223907	0.611717	0.1622	0.440389	**	0.042898
SB02049B2B06.f1	CK309522	ENSTGUG00000004471	DDIT4	0.437189	0.39206	0.592488	0.257803	-0.00536606	**	0.04301
SB03029A2F07.f1	DV954438	n/a	n/a	0.87571	0.931222	1.01192	0.839084	0.704605	**	0.0431658
SB03043B1C01.f1	DV959067	ENSTGUG00000012972	n/a	-0.376256	-0.624346	-0.774922	-0.629018	-0.157904	**	0.0431658
SB02041B2D06.f1	CK306813	ENSTGUG00000006816	PTGFR;PTGER1	-0.546778	-0.617832	-0.896995	-0.414201	-0.43123	**	0.0431658
SB03003A1H11.f1	DV945718	ENSTGUG00000003588	NOTUM	0.572344	0.461423	0.644112	0.657872	0.494525	**	0.0436407
SB03026B2G09.f1	DV953704	ENSTGUG00000013514	CD2	0.201828	0.0315143	0.167036	0.607682	0.0668713	**	0.0445299
SB03021B2F01.f1	DV952013	ENSTGUG00000010952	CLDN11	-0.524153	-0.408062	-0.556374	-0.642807	-0.391077	**	0.0445299
SB010004001A07	CK234268	ENSTGUG00000003591	C12orf62	0.618986	0.150294	0.602406	0.663322	0.0507483	**	0.0448251
SB02029A2H09.f1	CK305573	ENSTGUG00000010713	PVALB	0.46209	0.540846	0.523515	0.739395	0.430008	**	0.0448251
SB03051A1A12.f1	DV961649	n/a	n/a	0.325862	0.653707	0.751068	0.890623	0.437275	**	0.0448251
SB02007B1C04.f1	CK310879	ENSTGUG00000010035	RBX1	0.247878	0.293266	0.419102	0.603844	0.523286	**	0.0448251
SB03026B2A06.f1	DV953648	n/a	n/a	0.134155	0.289365	0.60667	0.359866	0.164553	**	0.0450575
SB03048B2H12.f1	DV960946	ENSTGUG00000000110	MAP4	0.104916	0.249916	0.232184	0.602636	0.115042	**	0.045336
SB03017A1D12.f1	DV950377	ENSTGUG00000011258	S100B	0.0424578	0.609132	0.667707	0.725208	0.691363	**	0.0455039
SB010019000A04	CK235460	ENSTGUG00000002343	C1orf187	-0.370753	-0.610286	-0.907347	-0.825545	0.0680822	**	0.0456134
SB02004B1B07.f1	CK309950	n/a	n/a	-0.0948476	0.287885	0.602215	0.209108	0.465379	**	0.0464646
SB010024000G05	CK235877	ENSTGUG00000005145	CISD1	0.358111	0.447122	0.618214	0.547092	0.373608	**	0.0481846
SB03005B1F05.f1	DV946548	n/a	n/a	-0.12563	-0.0532747	0.962253	-0.0568982	-0.016965	**	0.048275
SB03049A2A11.f1	DV961045	ENSTGUG00000001155	CLK1;CLK4	-0.61681	-0.533344	-0.635431	-0.807351	-0.628454	**	0.0485574
SB03027B1E12.f1	DV953848	n/a	n/a	-0.562532	-0.763644	-0.747116	-0.781589	-0.443112	**	0.0485964
SB02041B2E01.f1	CK306820	ENSTGUG00000001697	R3HDM1;R3HDM2	-0.464292	-0.654117	-0.558556	-0.69019	-0.317805	**	0.0486406
SB03044A1B11.f1	DV959245	ENSTGUG00000005363	SLC13A3	0.486729	0.687467	0.536947	0.447897	0.521944	**	0.0489247
SB02027A2F03.f1	CK305198	ENSTGUG00000006871;ENSTGUG00000006810	SORBS2;LRP2BP	-0.393354	-0.23641	-0.60193	-0.393151	-0.429519	**	0.0491307
SB03004A2B07.f1	DV946080	n/a	n/a	0.338986	0.157012	0.453135	0.632105	0.312504	**	0.0496398
SB02006A1A02.f1	CK310414	ENSTGUG00000017448	TIPARP	1.06907	0.91813	0.838585	0.425711	0.0931347	**	0.0497904
SB03045A1C11.f1	DV959608	ENSTGUG00000008981	TMEM86A;TMEM86B	0.553822	0.571535	0.74814	0.475632	0.589764	*	0.0500202
SB03001A2E10.f1	DV945093	n/a	n/a	0.517411	0.530293	0.698574	0.563786	0.385976	*	0.0505592
SB03047B2E11.f1	DV960559	ENSTGUG00000009095	CRYM	-0.315857	-0.594161	-0.816198	-0.505896	-0.25097	*	0.0508206
SB03032A2C03.f1	DV955375	ENSTGUG00000003555	STX1A	0.278064	0.0308673	0.606581	0.694418	0.283416	*	0.050839
SB03051A1G01.f1	DV961704	ENSTGUG00000000238	JUN;JUND	-0.462828	-0.612029	-0.472465	-0.739552	-0.270439	*	0.050839
SB03001B2H05.f1	DV945278	ENSTGUG00000010415	SRGAP3	0.367964	0.0891687	0.500261	0.612873	0.235813	*	0.050954
SB03038B2C04.f1	DV957427	ENSTGUG00000012646	SLC6A13;SLC6A12	0.653697	0.269707	0.362466	0.655808	0.272904	*	0.0509617
SB03049A2C11.f1	DV961066	ENSTGUG00000007937	KLHL23	0.327653	0.749002	0.117639	0.130444	0.117444	*	0.0521622
SB02023B1B12.f1	CK304457	n/a	n/a	0.200326	0.033251	0.749548	0.333764	0.176325	*	0.0524543
SB03018A2C11.f1	DV950782	ENSTGUG00000001436	HTR1D;HTR1B	0.669106	0.695927	0.610107	0.368707	0.28568	*	0.0533627
SB02012A1F09.f1	CK312465	ENSTGUG00000001305	FSTL4	-0.680534	-0.460167	-0.513316	-0.722753	-0.441681	*	0.0536207
SB02041A1B04.f1	CK314932	ENSTGUG00000009481	PMEPA1;C18orf1	-0.778303	-0.553318	-0.68386	-0.732011	-0.52197	*	0.0540317
SB02039A2G10.f1	CK314399	ENSTGUG00000009679	RPL35A	0.401924	0.0712178	0.365413	0.723043	0.0483016	*	0.0540635
SB02032A1B04.f2	CK313891	n/a	n/a	0.0104787	0.329838	0.0871311	0.126675	0.613513	*	0.0543687
SB02048B2E09.f1	CK309222	ENSTGUG00000015954	ARNTL	-0.412842	-0.596184	-0.437449	-0.569286	-0.276541	*	0.054959
SB03023A2G07.f1	DV952548	n/a	n/a	0.530989	0.328597	0.467498	0.693048	0.411015	*	0.0553661
SB02047A2H07.f1	CK308732	ENSTGUG00000005750	GLUD2;GLUD1	0.664503	0.173991	0.511987	0.644677	0.150245	*	0.0555845
SB02049A2B07.f1	CK309370	n/a	n/a	-0.227472	-0.292943	-0.644425	-0.15943	-0.288569	*	0.0555863
SB010005001D09	CK235296	ENSTGUG00000006871	SORBS2	-0.414767	-0.252416	-0.5997	-0.374282	-0.417928	*	0.0555863
SB02029A2F05.f1	CK305471	ENSTGUG00000012311	C6orf66	0.52589	0.123325	0.352847	0.596129	0.227782	*	0.0558012
SB02045B1F06.f1	CK308123	ENSTGUG00000002191	CHGB	0.412029	0.520157	0.554207	0.53241	0.681736	*	0.0570061
SB03015B1G10.f1	DV949922	ENSTGUG00000012563	TPBG	-0.497129	-0.600848	-0.68507	-0.532892	-0.662063	*	0.0570061
SB02027B2B09.f1	CK305255	n/a	n/a	0.537229	0.633211	0.313512	0.443684	0.540425	*	0.0575602
SB03028B1H02.f1	DV954192	n/a	n/a	0.512479	0.187975	0.572539	0.721752	0.270103	*	0.0577554
SB03038B2A12.f1	DV957415	ENSTGUG00000000594	PRKAG2	0.0812828	0.602707	-0.019206	0.178349	0.242468	*	0.0579143
SB02029B2D05.f1	CK305644	ENSTGUG00000012016	SCUBE1	0.0107086	0.5942	0.760358	0.255017	0.301334	*	0.0579684
SB010002000F08	CK234165	ENSTGUG00000016591	IGSF21	0.272173	0.0604435	0.65288	0.590326	0.515161	*	0.0582812
SB02036A1F07.f1	CK312878	ENSTGUG00000011792	HEYL;HEY2	0.097327	0.596476	0.0949404	0.0894756	-0.057756	*	0.0596453
SB03006A2H05.f1	DV946838	ENSTGUG00000011402	n/a	0.522767	0.420111	0.397516	0.77689	0.0187571	*	0.0602908
SB03024B2D02.f1	DV953037	ENSTGUG00000009679	RPL35A	0.393688	0.0759869	0.391202	0.643099	0.0253716	*	0.0608843
SB03049A1C10.f1	DV960978	n/a	n/a	0.487379	0.566374	0.647718	0.606163	0.741373	*	0.0610521
SB02035B2E04.f1	CK312776	ENSTGUG00000010048	ABCC5	-0.128728	-0.226827	-0.608687	-0.302278	-0.220408	*	0.0614311
SB02036B2D11.f1	CK313126	n/a	n/a	0.40585	0.292062	0.521673	0.670006	0.345052	*	0.0617694
SB02046A2G07.f1	CK308393	ENSTGUG00000007816	HRH3	-0.200533	-0.228178	0.291426	0.643547	0.46228	*	0.0617694
SB03038B1D04.f1	DV957352	ENSTGUG00000017540	CDO1	0.0814964	0.678091	0.0968302	-0.116848	-0.0729804	*	0.0617712
SB02044B1A11.f1	CK307739	ENSTGUG00000005021	SDC4	-0.422634	-0.388489	-0.371979	-0.684218	-0.278766	*	0.0619724
SB03006A1E09.f1	DV946717	n/a	n/a	0.280638	0.248552	0.851623	0.71664	0.41795	*	0.0624291
SB03028B1G06.f1	DV954186	n/a	n/a	-0.59086	-0.870608	-0.620526	-0.794999	-0.469439	*	0.06294
SB02049B2H01.f1	CK309590	ENSTGUG00000011826	FABP7	0.435624	0.791967	0.38982	0.384261	0.287632	*	0.063004
SB02036A2D12.f1	CK312948	ENSTGUG00000008909	LRRK1	0.175539	0.214708	0.582278	0.159277	0.634922	*	0.0631012
SB02033A1C12.f1	CK306049	ENSTGUG00000005188	REEP3	-0.408505	-0.189131	-0.600498	-0.565875	-0.129618	*	0.0638144
SB02003A2G12.f2	CK303361	ENSTGUG00000009892	ARV1	0.546209	0.21321	0.240142	0.632354	0.0286702	*	0.0647985
SB02045A1H02.f1	CK307985	n/a	n/a	-0.13712	-0.443945	-0.510802	-0.613559	-0.304913	*	0.0648998
SB02028B2D12.f1	CK316150	ENSTGUG00000011751	ETNK1	1.10121	0.117721	0.0736502	0.267995	0.0449433	*	0.0660744
SB010011000E08	CK234667	ENSTGUG00000013459	GRIK1	-0.196033	-0.448065	-0.47709	-0.704544	-0.631179	*	0.0663563
SB02007B2A06.f1	CK311004	n/a	n/a	0.367897	0.404787	0.649311	0.127826	0.564931	*	0.0672049
SB03009A2G02.f1	DV947863	ENSTGUG00000000639	PALMD;PALM;AKAP2;PALM2	0.337933	0.150942	0.958866	0.328934	0.0511706	*	0.0683552
SB03040B1C12.f1	DV958038	n/a	n/a	0.629362	0.24451	0.723883	0.665889	0.369675	*	0.0687286
SB010012000D12	CK234749	ENSTGUG00000011626	CTGF	0.539558	0.573125	0.697222	0.437354	0.218884	*	0.0687286
SB03007B2F09.f1	DV947348	ENSTGUG00000010434	OCA2	-0.0680064	0.37329	0.440384	0.149301	0.773778	*	0.0701356
SB03017B1G09.f1	DV950565	ENSTGUG00000013175	CDKL1	-0.264933	-0.301954	-0.571321	-0.353471	-0.651201	*	0.0702001
SB02033B1C10.f1	CK306222	ENSTGUG00000004664	CXorf40A;CXorf40B	-0.159583	0.0460261	-0.294463	-0.631235	0.0604356	*	0.0707638
SB010005001G01	CK235320	ENSTGUG00000012808	HSP90AA1;HSP90AA2	-0.402298	-0.785758	-0.814493	-0.421968	-0.456842	*	0.0711404
SB03033B1G05.f1	DV955814	ENSTGUG00000009693	JUN;JUND	0.461479	0.636483	0.55914	0.439096	0.437037	*	0.0711526
SB02013B1B10.f1	CK301787	ENSTGUG00000007396	n/a	-0.662502	-0.214899	-0.719689	-0.448027	-0.346095	*	0.071154
SB03011A2G06.f1	DV948556	ENSTGUG00000005447	ZMYND8	-0.588051	-0.425669	-0.404226	-0.473874	-0.1937	*	0.0711685
SB03026B1C07.f1	DV953591	ENSTGUG00000002955	MAST4	-0.466761	-0.686171	-0.527457	-0.489575	-0.381955	*	0.071875
SB02008B2E04.f1	CK311392	ENSTGUG00000008344	NDUFA12	0.429964	0.468237	0.588227	0.658419	0.395713	*	0.0721988
SB02019B1F09.f1	CK316654	ENSTGUG00000005473	PITPNM1;PITPNM2	0.59877	0.254648	0.35787	0.515367	0.194208	*	0.0733055
SB02013A1F10.f1	CK301742	ENSTGUG00000006927	FKBP1C;FKBP1A	0.493585	0.784639	0.772643	0.775557	0.703832	*	0.0744919
SB03040B1D10.f1	DV958048	n/a	n/a	0.46654	0.0491103	0.513893	0.657031	0.186263	*	0.0754513
SB02031B2B06.f1	CK305942	ENSTGUG00000010157	TRIM8	0.547416	0.45907	0.516656	0.720468	0.379591	*	0.0779108
SB03050B1F07.f1	DV961522	ENSTGUG00000003831	AAK1	0.460782	0.294948	0.629993	0.647972	0.346496	*	0.0801412
SB03013A1C03.f1	DV949097	n/a	n/a	0.501207	0.457981	0.584904	0.860731	0.633113	*	0.0813808
SB03037A1F02.f1	DV956844	n/a	n/a	-0.617283	-0.672527	-0.693797	-0.631856	-0.665797	*	0.0814644
SB02004B2A06.f1	CK310012	ENSTGUG00000012727	ARC	0.582064	0.81912	0.610078	0.957022	0.594619	*	0.0829287
SB02040A1A11.f1	CK314586	n/a	n/a	-0.576868	-0.676225	-0.572477	-0.594366	-0.300691	*	0.0836565
SB02045B2A08.f1	CK308209	ENSTGUG00000006169	MAOB;MAOA	-0.00844724	-0.390306	-0.739884	-0.507043	-0.122806	*	0.0842835
SB02025B2E09.f1	CK304928	n/a	n/a	0.188321	0.600858	0.346348	-0.0362002	0.172041	*	0.0842843
SB03032A2E08.f1	DV955403	n/a	n/a	0.588329	0.0768131	0.577514	0.358523	0.0274806	*	0.0842908
SB02034A2G09.f1	CK306535	ENSTGUG00000010074	LPIN2	-0.383528	-0.460448	-0.68947	-0.265346	-0.476965	*	0.0854578
SB010017000C05	CK235192	ENSTGUG00000011387	n/a	0.309021	0.498455	0.394536	0.289049	0.599766	*	0.0872089
SB03004B2H04.f1	DV946318	ENSTGUG00000000361	n/a	0.755043	0.186393	0.438016	0.658133	0.10154	*	0.0882008
SB02014A2E11.f2	CK303512	ENSTGUG00000012613	HTR1D;HTR1B	0.457849	0.71273	0.410376	0.734369	0.460283	*	0.0882008
SB02022B1G08.f1	CK304078	ENSTGUG00000013550	CHODL	-0.553561	-0.363283	-0.711696	-0.780799	-0.287599	*	0.0899729
SB02042B1G05.f1	CK307112	ENSTGUG00000001934	CDH9;CDH10;CDH6	0.251212	-0.108712	0.613747	0.301796	-0.0768651	*	0.0906108
SB03026B1F05.f1	DV953620	ENSTGUG00000000003	EGR1	1.28224	1.93717	1.76752	1.93248	0.763785	*	0.0909647
SB03029A2E03.f1	DV954422	ENSTGUG00000010152	C11orf74	0.356169	0.204992	0.435115	0.590621	0.242147	*	0.0909647
SB03023B1C06.f1	DV952594	ENSTGUG00000006402	NACC2	-0.407064	-0.423725	-0.703138	-0.679836	-0.615569	*	0.0910864
SB02044A1B03.f1	CK307632	ENSTGUG00000005911;ENSTGUG00000005987	CALB1;AGRP;CALB2	-0.121161	-0.787817	-0.0641162	-0.116621	-0.17455	*	0.093782
SB03046B1C04.f1	DV960114	ENSTGUG00000009095	CRYM	-0.136814	-0.50685	-0.653194	-0.317796	-0.107079	*	0.0972787
SB03033B1G11.f1	DV955820	ENSTGUG00000008148	ARHGAP22	0.803636	0.350465	0.590972	0.79556	0.319786		0.100759
SB03024B2E10.f1	DV953056	ENSTGUG00000011626	CTGF	0.365455	0.636268	0.714383	0.568403	0.227185		0.10122
SB03014A1E12.f1	DV949462	ENSTGUG00000004086	UBE2J2	0.61324	0.15628	0.284566	0.552484	0.116758		0.102437
SB02040A2F12.f1	CK314724	n/a	n/a	0.226731	0.611918	0.715176	0.625997	0.638422		0.103059
SB03051B1G06.f1	DV961885	ENSTGUG00000012465	CALM2;CALM3;CALM1	0.120972	0.00443252	0.873074	0.119029	-0.0184075		0.103544
SB03043B2H07.f1	DV959219	n/a	n/a	0.512824	0.0249503	0.381343	0.66822	0.323641		0.10423
SB03002A2D12.f1	DV945416	ENSTGUG00000009679	RPL35A	0.440158	0.0565843	0.443343	0.705949	-0.00061327		0.106005
SB02046B2B07.f1	CK308507	ENSTGUG00000008853	NR4A3	0.505266	0.582098	0.872766	0.931964	0.344333		0.106447
SB03038B1H01.f1	DV957393	ENSTGUG00000003309	PLEKHM1	0.328175	0.0574468	0.845905	0.054541	-0.0261076		0.106989
SB03021B2G09.f1	DV952033	ENSTGUG00000010310	ATP10A	-0.599509	-0.440112	-0.42409	-0.467109	-0.467783		0.10788
SB02014B2D08.f1	CK302102	ENSTGUG00000008036	C18orf21	-0.650534	-0.61542	-0.572184	-0.699277	-0.62616		0.109417
SB02037A2H12.f1	CK313349	ENSTGUG00000000193	UQCRQ	0.404135	0.191291	0.618242	0.646959	0.215042		0.110068
SB02008A2A04.f1	CK311322	ENSTGUG00000004768	n/a	-0.936166	-0.368364	-0.015258	-0.637393	-0.206354		0.110168
SB03008A1H11.f1	DV947454	n/a	n/a	0.615543	1.08629	1.0552	1.01787	0.475435		0.112766
SB010019000G06	CK235641	ENSTGUG00000012727	ARC	0.465271	0.769184	0.606879	0.897285	0.559331		0.113996
SB02033A2B12.f1	CK306127	ENSTGUG00000007884	LSM14B	0.198412	0.183989	0.395137	0.355631	0.590698		0.114568
SB03051B2A08.f1	DV961907	n/a	n/a	0.367046	0.0809874	0.304939	0.607542	0.374226		0.118471
SB02036B2G02.f1	CK313151	ENSTGUG00000002871	USH2A	0.762599	0.141517	0.440631	0.415085	0.0561912		0.119343
SB03001A1G10.f1	DV945040	n/a	n/a	0.284923	0.0945521	0.26789	0.639549	0.0714133		0.119465
SB03043B1D06.f1	DV959083	ENSTGUG00000005612	n/a	-0.718575	-0.287933	-0.307078	-0.166668	0.142338		0.119667
SB02017B2H10.f1	CK303172	n/a	n/a	0.175221	0.670215	0.471654	0.365343	0.516836		0.122287
SB03033B2G07.f1	DV955902	n/a	n/a	0.838727	0.378376	0.647923	0.778284	0.210795		0.124349
SB02042B1C10.f1	CK307075	ENSTGUG00000006512	XPO1	0.626528	0.165931	0.520602	0.540833	0.119106		0.124464
SB03025A2B06.f2	DV953197	ENSTGUG00000011826	FABP7	0.439726	0.982291	0.549732	0.35861	0.360702		0.126245
SB02024B1H01.f1	CK315328	ENSTGUG00000010199	CABIN1	-0.399953	-0.632468	-0.45333	-0.339783	-0.493117		0.132125
SB03031B2E04.f1	DV955243	n/a	n/a	0.138761	0.666437	0.597607	0.361895	0.52001		0.133603
SB03003A1E08.f1	DV945681	ENSTGUG00000004955	PLA2G10	-0.271919	0.605643	0.53136	0.666323	0.697004		0.1367
SB02040A1H03.f1	CK314653	ENSTGUG00000007008	AK1;AK5	0.235604	0.710072	0.240578	0.273802	0.324343		0.141311
SB03034B2H09.f1	DV956175	ENSTGUG00000010337	C12orf49	-0.423273	-0.177198	-0.341002	-0.354465	-0.608669		0.143376
SB02011A2A11.f1	CK312292	ENSTGUG00000010278	TAF5	0.2322	0.638711	0.280652	0.0539249	0.295282		0.144958
SB03022A2C11.f1	DV952166	ENSTGUG00000000705	ARRDC3	-0.806699	-0.317908	-0.347253	-0.569204	-0.131754		0.145485
SB03038A2H03.f1	DV957305	ENSTGUG00000003420	n/a	-0.0688791	-0.115176	-0.246089	0.0552715	-0.603091		0.146277
SB02037B2G06.f1	CK313488	ENSTGUG00000013546	n/a	-0.21352	-0.78979	-0.229831	0.0659265	0.00613177		0.150361
SB03048A2G02.f1	DV960744	ENSTGUG00000000398	THY1	0.666699	0.170811	0.514153	0.574761	0.305691		0.161867
SB02041A1F02.f1	CK314957	ENSTGUG00000012465	CALM2;CALM3;CALM1	0.36177	0.589296	0.484982	0.350967	0.60208		0.167348
SB03026B2H04.f1	DV953710	ENSTGUG00000008242	CXCL12	0.321249	0.608982	-0.0663566	0.119408	0.426934		0.169895
SB010007000B05	CK234413	n/a	n/a	-0.633961	-0.447247	-0.432565	-0.542509	-0.494192		0.172194
SB010020000D02	CK235506	n/a	n/a	0.0700878	0.403258	0.383962	0.527352	0.664739		0.172544
SB02018B2E08.f1	CK303867	ENSTGUG00000010521	H1F0	0.729317	0.596606	0.506086	0.576862	0.359039		0.179733
SB010011000B08	CK234554	n/a	n/a	0.753769	0.281113	0.451759	0.614148	0.134476		0.186925
SB03008A1H11.f1	DV947454	n/a	n/a	0.636118	0.996361	0.778347	0.789898	0.360271		0.189395
SB02011B1D11.f1	CK312241	ENSTGUG00000007832	RAB7A	0.267143	0.137766	0.193955	-0.0696605	0.862861		0.193256
SB02039A1A10.f1	CK314237	n/a	n/a	0.00760451	0.641164	0.333462	0.269415	0.645532		0.200451
SB020001000D07	CK301334	ENSTGUG00000011112	PENK	-0.0104649	0.523718	0.419402	0.564222	0.725648		0.207854
SB02036B1G10.f1	CK313081	ENSTGUG00000012251	DYRK4	0.704857	0.554348	0.29894	0.398867	0.501349		0.207993
SB03006A1F12.f1	DV946731	ENSTGUG00000010274	CBX6;NPTXR	0.653942	0.642209	0.366401	0.239035	0.331895		0.207993
SB02021A1C01.f1	CK317280	ENSTGUG00000004576	CD99L2	0.0250453	0.603908	0.283364	0.00435241	0.274654		0.209816
SB02003A1B02.f2	CK303186	n/a	n/a	0.108288	0.281653	0.366432	0.56792	0.902993		0.215469
SB03026A1C01.f1	DV953459	ENSTGUG00000007363	RASD1	0.226807	0.395203	0.394398	0.368565	0.772339		0.218876
SB010021000E06	CK235424	n/a	n/a	-0.589988	-0.0620921	-0.363867	-0.136885	0.0761276		0.220799
SB02028A1C02.f1	CK315851	ENSTGUG00000012041	CKAP2;CKAP2L	0.708427	0.92492	0.695223	0.154027	0.630867		0.221161
SB02015B2E02.f1	CK302496	n/a	n/a	0.211915	0.143133	0.368855	0.452571	0.673048		0.228423
SB02009B2F09.f1	CK311760	ENSTGUG00000006863	CCDC85A	-0.602884	-0.0950385	-0.35218	-0.309423	0.0317212		0.237773
SB03022A1F08.f1	DV952108	n/a	n/a	0.148384	0.586981	0.194474	0.24765	0.244985		0.238025
SB02013A2E07.f1	CK301875	ENSTGUG00000010239	SYNGR1	-0.0610253	0.112056	0.441909	0.409529	0.598261		0.239704
SB03035A2G03.f1	DV956333	ENSTGUG00000002566	CAMTA1	-0.737065	-0.28057	-0.356854	-0.486419	0.169369		0.239941
SB02018A2D07.f1	CK303764	n/a	n/a	0.601289	0.343091	0.251943	0.189844	0.330607		0.250744
SB02015B1F07.f1	CK302378	ENSTGUG00000011142	n/a	0.372334	0.595442	0.316899	-0.121177	0.0109323		0.253118
SB010006000H06	CK234399	n/a	n/a	0.481583	0.736891	0.330494	0.310345	0.634353		0.271629
SB010021000E08	CK235426	ENSTGUG00000007493	GDPD1	0.782342	0.397649	0.415575	0.522716	0.900835		0.272035
SB03015A2H03.f1	DV949851	ENSTGUG00000010239	SYNGR1	0.0621139	0.302984	0.38408	0.127092	0.621585		0.272747
SB02032A1B03.f2	CK313890	ENSTGUG00000008242	CXCL12	-0.140387	0.326685	-0.316071	-0.147948	0.602035		0.304385
SB02003A1B02.f2	CK303186	n/a	n/a	0.101986	0.258039	0.284268	0.525198	0.867193		0.324091
