# Supplementary material for: Seasonal Changes in Patterns of Gene Expression in Avian Song Control Brain Regions
Source: PLoS One. 2012 Apr 18;7(4):e35119. doi: 10.1371/journal.pone.0035119 (PMC3329558; doi:10.1371/journal.pone.0035119)
Supplement: Table S3 — All spots that varied by >1.5 fold in expression and had raw p-value<0.01 in HVC realtive to LD+T Day 21 in animals shifted from breeding to nonbreeding conditions. Numbers listed in table represent log fold change, and text in white color indicates a significant change. Key to the right illustrates color code for heat map for various levels of fold change. Note that some spots are assigned more than one Ensmbl ID. (XLS) [file pone.0035119.s003.xls]

## Sheet: HVC
Supplemental Table 3. All spots that varied by >+1.5 fold in expression and had raw p-value < 0.01 (white text) in HVC realtive to LD+T Day 21 in animals shifted from breeding to nonbreeding conditions. Numbers listed in table represent log (Fold change). Key to the right illustrates color code for heat map for various levels of |fold change|. Note that some spots are assigned more than one Ensmb…
SoNG IDs	Accession #	Ensmbl ID	HGNC symbol	SD Day 1	SD Day 2	order	min_qVal
SB02026B1F05.f1	CK315619	ENSTGUG00000009205	CBLN2	-0.988039	-1.15216	****	6.02523e-06
SB03048B2H12.f1	DV960946	ENSTGUG00000000110	MAP4	0.840118	0.184009	*	0.0945096
SB02005A2E05.f1	CK310286	n/a	n/a	-0.726583	-0.644174	*	0.0945096
SB03045A1F06.f1	DV959638	ENSTGUG00000003347	BAT2D1	0.639712	0.489101		0.149505
SB02021A2H10.f1	CK317457	ENSTGUG00000014327	PRMT1	0.671305	1.06048		0.223469
SB03011A2G10.f1	DV948560	ENSTGUG00000012153	KCNJ3	0.432486	0.722724		0.223469
SB03007A1B01.f1	DV947032	n/a	n/a	0.419424	0.878645		0.223469
SB03021A2C09.f1	DV951812	n/a	n/a	0.417268	0.813928		0.223469
SB010023000G09	CK235797	ENSTGUG00000005410	YPEL5	0.363246	0.696076		0.223469
SB03001A1D06.f1	DV945006	ENSTGUG00000001967	PLXNA4	0.291058	0.677663		0.223469
SB02023B1B05.f1	CK304450	ENSTGUG00000011071	GTF2H5	-0.0542883	-0.644813		0.223469
SB02005B2D02.f1	CK310357	ENSTGUG00000000564	NUB1	-0.207594	-0.661157		0.223469
SB010010000G09	CK234644	ENSTGUG00000011581	RASL11A	-0.292744	-0.902702		0.223469
SB02034A2F10.f1	CK306524	ENSTGUG00000000598	CTSL1;CTSL2	-0.786454	-0.942884		0.223469
SB02039A1G03.f1	CK314297	ENSTGUG00000006442	DDX3X;DDX3Y	-0.157121	-0.635102		0.234034
SB03041A1D09.f1	DV958226	ENSTGUG00000002944	SKI	0.331422	0.69344		0.320025
SB02011B1D06.f1	CK312236	n/a	n/a	-0.855299	-0.710691		0.38565
SB03020B1A11.f1	DV951527	ENSTGUG00000010084	C22orf36	0.604762	0.580844		0.412875
SB02043A2A06.f1	CK307344	ENSTGUG00000000182	NFIC	0.568312	0.730961		0.412875
SB03024B2F09.f1	DV953065	ENSTGUG00000003481	MEF2D	0.528503	0.784266		0.412875
SB02037B2F07.f1	CK313478	ENSTGUG00000000551	n/a	0.388724	0.585569		0.412875
SB02012A1H08.f1	CK301422	ENSTGUG00000011990	LHFP;LHFPL1	0.294802	0.994057		0.412875
SB03004A2F07.f1	DV946126	n/a	n/a	0.652099	0.760274		0.414441
SB03049A1B08.f1	DV960964	ENSTGUG00000008067	PLXNA1	0.453321	0.641542		0.414441
SB03038B2F04.f1	DV957460	ENSTGUG00000005170;ENSTGUG00000005122	ARPC2	-0.321579	-0.662237		0.414441
SB03002B2A03.f1	DV945547	ENSTGUG00000001754	KIAA1045	0.337962	0.618139		0.451562
SB03005A2H07.f1	DV946485	ENSTGUG00000002985	AATK	0.493303	0.722242		0.457772
SB02038A2A01.f1	CK313614	ENSTGUG00000007900	SCG2	-0.265731	-0.693818		0.470057
SB03019B2B11.f1	DV951289	ENSTGUG00000005170;ENSTGUG00000005122	ARPC2	-0.37567	-0.711251		0.48189
SB010019000E03	CK235489	n/a	n/a	0.493344	0.681662		0.485952
SB03010B1A06.f1	DV948238	ENSTGUG00000001781	SPDEF	0.396836	0.634964		0.485952
SB02006A1A02.f1	CK310414	ENSTGUG00000017448	TIPARP	-0.750836	-0.819071		0.485952
SB03040A2G12.f1	DV958001	ENSTGUG00000000127	n/a	0.683407	0.471758		0.514238
SB03003A2B07.f1	DV945736	ENSTGUG00000000110	MAP4	0.678487	0.202637		0.514238
SB03025A2F02.f2	DV953236	ENSTGUG00000009584	RAB11FIP4	-0.602265	-0.539815		0.522963
SB02029B2D06.f1	CK305645	ENSTGUG00000013386	ATP1A1	0.703239	0.614441		0.534326
SB010002000G12	CK234175	ENSTGUG00000000359	CRHR2	0.584232	0.646192		0.534326
SB02013A2E07.f1	CK301875	ENSTGUG00000010239	SYNGR1	0.488422	0.680401		0.534326
SB02017A1H06.f1	CK302955	ENSTGUG00000000551	n/a	0.44814	0.659127		0.534326
SB03022A2G09.f1	DV952210	n/a	n/a	0.299008	0.670778		0.534326
SB03024B2A01.f1.A	DV953002	n/a	n/a	0.256515	0.645005		0.534326
SB02023A2C10.f1	CK304383	ENSTGUG00000013148	SDC1	0.249312	0.621316		0.534326
SB02022B2G03.f1	CK304222	ENSTGUG00000006837	RPH3AL;RPH3A	0.659347	0.450349		0.544265
SB03050A2D10.f1	DV961416	ENSTGUG00000002392	n/a	0.600235	0.117321		0.544265
SB02046B1A10.f1	CK308414	ENSTGUG00000006574	n/a	-0.452301	-0.710497		0.545856
SB02018B2B11.f1	CK303835	ENSTGUG00000001762	PPP2CB	0.444693	0.60638		0.565419
SB02044A1D09.f1	CK307580	ENSTGUG00000001967	PLXNA4	0.292513	0.620865		0.609137
SB03031B2E09.f1	DV955247	ENSTGUG00000013504	MPZL1	-0.0271423	-0.587614		0.609137
SB03040B1D10.f1	DV958048	n/a	n/a	-0.365546	-0.585399		0.609137
SB02008B2E11.f1	CK311399	ENSTGUG00000007437	FAM105A	-0.604443	-0.678247		0.609137
SB02019B2D05.f1	CK316808	ENSTGUG00000010002	TAF5L	-0.184831	-0.624388		0.611884
SB02041A1A06.f1	CK314925	n/a	n/a	0.492407	0.625475		0.620915
SB03001B1G08.f1	DV945186	n/a	n/a	-0.801087	-0.651589		0.673051
SB03005B2A06.f1	DV946582	ENSTGUG00000010534	PLXND1	0.591899	0.465058		0.673744
SB010011000G02	CK234683	ENSTGUG00000011916	ACVR2A	-0.667716	-0.530841		0.702584
SB02031B2F03.f1	CK305980	n/a	n/a	0.744719	0.527409		0.723593
SB03030B2C09.f1	DV954885	ENSTGUG00000000654	C5orf40	0.70609	0.0724318		0.95456
