# Supplementary material for: Seasonal Changes in Patterns of Gene Expression in Avian Song Control Brain Regions
Source: PLoS One. 2012 Apr 18;7(4):e35119. doi: 10.1371/journal.pone.0035119 (PMC3329558; doi:10.1371/journal.pone.0035119)
Supplement: Table S4 — All spots that varied by >1.5 fold in expression and had raw p-value<0.01 (white text) in RA realtive to LD+T Day 21 in animals shifted from breeding to nonbreeding conditions. Numbers listed in table represent log fold change, and text in white color indicates a significant change. Key to the right illustrates color code for heat map for various levels of fold change. Note that some spots are assigned more than one Ensmbl ID. (XLS) [file pone.0035119.s004.xls]

## Sheet: RA
Supplemental Table 4. All spots that varied by >+1.5 fold in expression and had raw p-value < 0.01 (white text) in RA realtive to LD+T Day 21 in animals shifted from breeding to nonbreeding conditions. Numbers listed in table represent log (Fold change). Key to the right illustrates color code for heat map for various levels of |fold change|. Note that some spots are assigned more than one Ensmbl…
SoNG IDs	Accession #	Ensmbl ID	HGNC symbol	SD Day 1	SD Day 2	order	min_qVal
SB02045B2D06.f1	CK308154	ENSTGUG00000002978	FN1	0.204503	0.750235		0.145734
SB03013A1C12.f1	DV949105	ENSTGUG00000017027	HTATIP2	0.318176	0.608714		0.152676
SB02032A1B03.f2	CK313890	ENSTGUG00000008242	CXCL12	0.168123	0.918106		0.152676
SB02018B1D11.f1	CK303703	ENSTGUG00000002978	FN1	0.0589102	0.668847		0.152676
SB03028A1E08.f1	DV954014	ENSTGUG00000002479	BTBD3	-0.306946	-0.591324		0.164806
SB02047B1B08.f1	CK308756	ENSTGUG00000005869	TBC1D7	-0.491573	-0.606818		0.164806
SB02026B2C08.f1	CK315830	ENSTGUG00000011441	TMTC1	0.283128	0.639825		0.196462
SB03017A2F05.f1	DV950475	ENSTGUG00000017343	PTP4A2	-0.239983	-0.59163		0.196462
SB03036B1C02.f1	DV956637	ENSTGUG00000000115	ZBTB16	-0.463313	-0.646163		0.213491
SB03048A1D05.f1	DV960627	ENSTGUG00000003667	COL6A3	-0.641224	-0.575794		0.281609
SB010019000A04	CK235460	ENSTGUG00000002343	C1orf187	0.0818015	0.975429		0.321008
SB02014B1F03.f1	CK302065	ENSTGUG00000010205	DIRAS1;DIRAS2	-0.387109	-0.626865		0.325821
SB02049B2B06.f1	CK309522	ENSTGUG00000004471	DDIT4	-0.334686	-0.597854		0.341963
SB03043A1G04.f1	DV958942	n/a	n/a	0.149299	0.667397		0.348026
SB03043B2B01.f1	DV959146	ENSTGUG00000013613	ALCAM	0.139751	0.672268		0.348026
SB03005B1F05.f1	DV946548	n/a	n/a	-1.01915	-0.979218		0.348026
SB03019B2E06.f1	DV951317	ENSTGUG00000003139	RFTN1	0.304844	0.65992		0.365628
SB03031B2F01.f1	DV955250	ENSTGUG00000002761	ARHGAP24	-0.433392	-0.631012		0.365628
SB02038B1A02.f1	CK313698	ENSTGUG00000017331	n/a	-0.712387	-0.893077		0.398135
SB02015B1H07.f1	CK302401	n/a	n/a	0.358483	0.598318		0.40173
SB02042B1G05.f1	CK307112	ENSTGUG00000001934	CDH9;CDH10;CDH6	-0.311951	-0.690613		0.402269
SB03009B2H04.f1	DV948051	ENSTGUG00000001347	P4HA2	0.115681	0.63897		0.407935
SB03009A1H12.f1	DV947792	ENSTGUG00000017500	KLHDC8B;KLHDC8A	-0.0606913	-0.629252		0.433922
SB02025B1H03.f1	CK304756	n/a	n/a	0.01444	0.917326		0.435283
SB02040B1D09.f1	CK314787	n/a	n/a	-0.217291	-0.652382		0.435283
SB03003B1F11.f1	DV945869	ENSTGUG00000005757	ABCB6	-0.579069	-0.676163		0.436142
SB02033A1D09.f1	CK306057	ENSTGUG00000011490	FGD4	0.175501	0.591808		0.442668
SB03018B2A08.f1	DV950935	ENSTGUG00000008791;ENSTGUG00000008700	SERPIND1;PI4KA	0.551837	0.696493		0.474268
SB03045B2C08.f1	DV959860	ENSTGUG00000007943	SERPINE2	0.402133	0.595391		0.477139
SB03007A1B01.f1	DV947032	n/a	n/a	0.303628	0.632815		0.477139
SB03040B2A04.f1	DV958095	ENSTGUG00000006084	RHOF	0.244609	0.689699		0.477139
SB03043B2C01.f1	DV959158	ENSTGUG00000008242	CXCL12	0.097768	0.591457		0.477139
SB02028A2G11.f1	CK316062	n/a	n/a	-0.104511	-0.625692		0.477139
SB02044A2C09.f1	CK307672	n/a	n/a	-0.210923	-0.603159		0.477139
SB02006A1A02.f1	CK310414	ENSTGUG00000017448	TIPARP	-0.412874	-0.74545		0.477139
SB03009A2G02.f1	DV947863	ENSTGUG00000000639	PALMD;PALM;AKAP2;PALM2	-0.629931	-0.907695		0.477139
SB03045B2D07.f1	DV959868	n/a	n/a	-0.849849	-0.874392		0.477139
SB02049A1C07.f1	CK309288	n/a	n/a	0.0640426	-0.604716		0.484725
SB03051B1G06.f1	DV961885	ENSTGUG00000012465	CALM2;CALM3;CALM1	-0.754045	-0.891482		0.500888
SB03038B1H01.f1	DV957393	ENSTGUG00000003309	PLEKHM1	-0.791364	-0.872012		0.500888
SB03016A2F08.f1	DV950136	ENSTGUG00000006663	RPS2	-0.567015	-0.932524		0.502579
SB020002000H10	CK301293	ENSTGUG00000007155	n/a	-0.454523	-0.940951		0.507844
SB02035A1G03.f1	CK312514	ENSTGUG00000008821	KCNC1;KCNC2	-0.169254	0.594103		0.51465
SB02026A2B02.f1	CK315636	n/a	n/a	0.175478	0.617468		0.518442
SB02036A1C10.f1	CK312849	ENSTGUG00000004743	BDNF	-0.400164	-0.830754		0.518702
SB03007A2A04.f1	DV947111	ENSTGUG00000010624	RGN	-0.342521	-0.660659		0.526494
SB03043B1C01.f1	DV959067	ENSTGUG00000012972	n/a	0.145904	0.617018		0.527157
SB03034B2D05.f1	DV956139	ENSTGUG00000000115	ZBTB16	-0.637794	-0.54577		0.528054
SB02012B1C07.f1.B	CK301480	n/a	n/a	-0.78589	-0.580702		0.546751
SB03048B2G06.f1	DV960928	ENSTGUG00000005071	TRAIP	0.600731	0.395107		0.625077
SB03020A1G12.f1	DV951427	n/a	n/a	-0.878083	-0.673308		0.671051
SB03040A2H04.f1	DV958004	ENSTGUG00000009145	DPP8;DPP9	-0.730194	-0.377197		0.77623
SB02005A2E12.f1	CK310293	ENSTGUG00000002058	n/a	0.663911	0.072859		0.913371
SB03034B2A04.f1	DV956114	n/a	n/a	-0.807559	0.0680122		0.929979
