# Supplementary material for: Seasonal Changes in Patterns of Gene Expression in Avian Song Control Brain Regions
Source: PLoS One. 2012 Apr 18;7(4):e35119. doi: 10.1371/journal.pone.0035119 (PMC3329558; doi:10.1371/journal.pone.0035119)
Supplement: Table S5 — Genes correlated with EGR1 expression. (A) All spots in HVC that significantly co-varied with expression of EGR1 and had an ř2>0.5. (B) All spots in RA that significantly co-varied with expression of and had an ř2>0.5. (XLSX) [file pone.0035119.s005.xlsx]

## Sheet: EGR1 in HVC
Supplemental Table 5A. All spots in HVC that significantly co-varied with expression of EGR1 (SB ID: SB03026B1F05.f1) and had an r^2 >0.5.
SoNG IDs	HGNC	Pearson's coeffic.	R^2
SB03008A1H11.f1.A	n/a	0.995961	0.991939
SB03008A1H11.f1.C	n/a	0.988498	0.977128
zf ZENK	EGR1	0.982209	0.964734
SB03008A1H11.f1.B	n/a	0.980456	0.961294
SB02047B2F12.f1.B	n/a	0.96741	0.935883
SB03001B2H03.f1	FOS	0.951512	0.905375
SB03023B1G06.f1	NR4A1	0.948513	0.899676
SB02019A1D12.f1	NR4A3	0.947038	0.896881
SB02047B2F12.f1.C	n/a	0.946946	0.896706
SB010025000F05	NR4A1	0.943878	0.890905
zf NR2A	NR2A	0.941331	0.886104
SB03033A2C05.f1	NR4A3	0.928622	0.862339
SB03013A1C03.f1	n/a	0.913232	0.833993
SB02047B2F12.f1.A	n/a	0.910278	0.828606
SB02043B2C03.f1	n/a	0.891909	0.795501
SB02004B2A06.f1	ARC	0.891874	0.79544
SB010019000G06	ARC	0.891142	0.794134
SB02027B1B05.f1	NR4A2	0.873079	0.762267
SB02019B2D05.f1	TAF5L	0.850976	0.724159
SB010001001C02.A	n/a	0.798735	0.637977
SB02027A2B12.f1	n/a	0.794229	0.6308
SB03017A1A03.f1	IRS2	0.78693	0.619259
SB03023B1D05.f1.A	n/a	0.747447	0.558676
SB03002A1B10.f1	n/a	0.73968	0.547127
SB02013A1B08.f1	DUSP5	0.734842	0.539992
SB010010000G09	RASL11A	0.731806	0.53554
SB02033A1E03.f1	n/a	0.723874	0.523994
SB02005B1H04.f1	OTUD7A	0.717679	0.515063
SB03043A1A05.f1	MAFK	0.71617	0.5129
SB02020B2B12.f1	PIM3	0.711962	0.506889

## Sheet: EGR1 in RA
Supplemental Table 5B. All spots in RA that significantly co-varied with expression of EGR1 (SB ID: SB03026B1F05.f1) and had an r^2 >0.5.
SoNG IDs	HGNC	Pearson's coeffic.	R^2
SB03008A1H11.f1.C	n/a	0.971581	0.94397
SB03008A1H11.f1.B	n/a	0.963803	0.928916
zf ZENK	EGR1	0.963649	0.92862
SB03008A1H11.f1.A	n/a	0.952103	0.906501
SB02047B2F12.f1.C	n/a	0.938666	0.881093
SB02047B2F12.f1.B	n/a	0.931808	0.868266
SB03023B1G06.f1	NR4A1	0.927222	0.85974
SB010025000F05	NR4A1	0.915504	0.838147
SB03001B2H03.f1	FOS	0.913903	0.835218
zf NR2A	NR2A	0.886914	0.786617
SB03033A2C05.f1	NR4A3	0.884406	0.782175
SB02019A1D12.f1	NR4A3	0.874726	0.765146
SB02047B2F12.f1.A	n/a	0.849999	0.722498
SB02046B2B07.f1	NR4A3	0.841446	0.708032
SB02019B2D05.f1	TAF5L	0.826877	0.683725
SB03024B2E10.f1	CTGF	0.821285	0.674509
SB02004B2A06.f1	ARC	0.820283	0.672865
SB010019000G06	ARC	0.816195	0.666174
SB010024000A07.A	n/a	0.78789	0.620771
SB010012000D12	CTGF	0.787839	0.62069
SB010001001C02.A	n/a	0.758768	0.575729
SB03013A1C03.f1	n/a	0.749254	0.561382
SB02043B2C03.f1	n/a	0.728599	0.530856
SB03017B2D06.f1.A	n/a	0.715602	0.512086
