# Supplementary material for: Seasonal Changes in Patterns of Gene Expression in Avian Song Control Brain Regions
Source: PLoS One. 2012 Apr 18;7(4):e35119. doi: 10.1371/journal.pone.0035119 (PMC3329558; doi:10.1371/journal.pone.0035119)
Supplement: Table S6 — All spots in HVC that significantly co-varied with expression in RA and had an ř2>0.5. Spots that had an outlier which was greater than 3 times SD of the group are indicated. Spots that were also found to vary across breeding conditions in HVC and/or are indicated. (XLSX) [file pone.0035119.s006.xlsx]

## Sheet: Correlation HVC and RA
Supplemental Table 6. All spots in HVC that significantly co-varied with expression in RA and had an r^2 >0.5. Spots that had an outlier which was greater than 3XSD of the group are indicated. Spots that were also found to vary across breeding conditions in HVC and/or are indicated.
SoNG IDs	HGNC Symbol	slope	r^2	F-statistic	t	Outlier > 3SD?	Seasonal in HVC?	Seasonal in RA?
SB010024000H05	USP49	0.869448	0.900947	300.153	17.3249
SB02023B2A08.f1	FADS2	0.821353	0.898	290.528	17.0449			yes
SB03026B1F05.f1	EGR1	0.978962	0.891114	270.07	16.4338		yes
SB03026A1H12.f1	VWF	0.856211	0.883224	249.592	15.7985
SB03008A1H11.f1.B	n/a	1.06528	0.871548	223.906	14.9635		yes
SB03030B1E11.f1	LAMP2	0.94709	0.864986	211.419	14.5403
SB03017B2A11.f1.A	n/a	0.822834	0.862439	206.894	14.3838
SB02019A1D12.f1	NR4A3	1.39229	0.854801	194.275	13.9383		yes
SB03033A2C05.f1	NR4A3	1.47622	0.840035	173.295	13.1642		yes
SB010008000F06	VPS29	0.85124	0.83074	161.966	12.7266
SB02044B1D01.f1	ARFGAP1	0.76476	0.829273	160.291	12.6606
SB020001000G04	n/a	1.03415	0.82893	159.903	12.6453
SB03041A1A01.f1	CCDC88A	0.956126	0.827199	157.972	12.5687
SB03008A1H11.f1.C	n/a	0.955172	0.816571	146.906	12.1205		yes
SB03016A1F11.f1	DNAJC5	0.769637	0.813175	143.636	11.9848
SB03050B2G05.f1	n/a	0.97321	0.8091	139.865	11.8265
SB03018A2B11.f1	LDB3	0.793869	0.805219	136.421	11.6799	yes
SB03024A2A04.f1	n/a	0.913256	0.79867	130.91	11.4416
SB03008A1H11.f1.A	n/a	0.969886	0.788169	122.785	11.0808		yes
SB03011A1D06.f1	n/a	0.681636	0.786771	121.764	11.0347
SB02025B1F07.f1	AK1;PIGK;AK5	0.860096	0.784964	120.463	10.9755
SB03029B2F11.f1	n/a	0.593496	0.782717	118.876	10.903	yes
SB03035B2E08.f1	PRKCA	1.09398	0.779437	116.617	10.799
SB02044A1H04.f1	n/a	0.904431	0.77227	111.908	10.5787
SB03010A1F07.f1	NCLN	0.91501	0.772015	111.746	10.571			yes
SB03051A1F02.f1	DIO2	0.917904	0.771212	111.238	10.5469		yes
zf NR2A	n/a	1.07953	0.768954	109.829	10.4799
SB03001B2H03.f1	FOS	1.13791	0.766251	108.177	10.4008		yes
zf ZENK	n/a	0.862432	0.756995	102.8	10.139
SB02023B2D10.f1	VPREB1	0.761189	0.755766	102.116	10.1052	yes
SB03019A2A05.f1	ZNHIT6	0.651688	0.752803	100.497	10.0248
SB02014A2A04.f2	LANCL1	1.11913	0.751895	100.008	10.0004	yes
SB02012A2A11.f1	SON	0.893393	0.750195	99.1031	9.95505	yes
SB03024B2A05.f1	RTCD1	0.731188	0.744767	96.2934	9.81292
SB02043B1B05.f1	LANCL1	1.16294	0.744526	96.1716	9.80671	yes
SB03028A1D05.f1	MEGF9	0.83199	0.744494	96.1557	9.8059
SB03022A1G05.f1	SCGN	0.847895	0.73981	93.8305	9.68661	yes
SB02019A1A04.f1	ANP32E	0.7923	0.7375	92.7145	9.62884		yes	yes
SB010002000F04	n/a	0.827259	0.73676	92.3609	9.61046		yes
SB02049B2F09.f1	IGJ	0.667873	0.725159	87.0696	9.33111	yes
SB02047B2F12.f1.C	n/a	0.957977	0.724765	86.8977	9.32189		yes	yes
SB03041A1G10.f1	MGP	0.988602	0.723472	86.337	9.29177		yes
SB02017B2H01.f1	HOMER1	1.07675	0.722954	86.1139	9.27976		yes	yes
SB02009A1D10.f1	PLXNA2	0.76435	0.717188	83.6853	9.14797			yes
SB02006A1A02.f1	TIPARP	0.901835	0.716289	83.3156	9.12774		yes
SB02047B2F12.f1.B	n/a	0.994356	0.712874	81.9322	9.05164		yes
SB03043A1E06.f1	OGDHL	0.797591	0.708949	80.3821	8.96561
SB03007A1B01.f1	n/a	0.978729	0.706715	79.5184	8.91731		yes
SB03018A1E04.f1	SLC6A1	0.780504	0.704911	78.8305	8.87865
SB03023B1G06.f1	NR4A1	1.13196	0.702786	78.0309	8.83351		yes
SB03022A1C12.f1	SFXN1	0.919474	0.698459	76.4378	8.74287			yes
SB02004B2A06.f1	ARC	1.43736	0.697566	76.1148	8.72438		yes
SB02008A2A04.f1	n/a	0.849895	0.697529	76.1015	8.72362
SB03003B2C08.f1	n/a	0.763718	0.695011	75.2006	8.67183
SB03011B1A10.f1	TK2;CMTM2;CMTM3;PLP2;CKLF;CMTM5	0.915728	0.694847	75.1426	8.66849
SB03009A1G07.f1	ELMO1	0.757727	0.686882	72.3915	8.50832
SB02006B1B01.f1	PSMB3	0.827919	0.686034	72.107	8.49158
SB02047B2F12.f1.A	n/a	0.956717	0.677956	69.4706	8.3349
SB03024A2H04.f1	n/a	0.843133	0.67638	68.9715	8.30491	yes
SB02043B1B06.f1.M	n/a	0.678379	0.67564	68.7388	8.29088	yes
SB02004A2B06.f1	GPR175	0.664764	0.673929	68.2049	8.25862	yes
SB02019A2F04.f1	n/a	0.860646	0.67207	67.6312	8.22382
SB020002000H10	n/a	0.602431	0.668174	66.4496	8.15167
SB03024A2A02.f1	ZEB2	0.66202	0.667526	66.256	8.13978
SB03036B2A09.f1	SERBP1	0.940449	0.665941	65.7849	8.11079
SB02030A1B12.f1	n/a	0.742194	0.664587	65.3862	8.08618
SB02030A2A11.f1	AP1S2	0.718166	0.663191	64.9784	8.06092
SB02008B2B07.f1	AGA	0.638291	0.662632	64.8159	8.05083
SB02003A1B02.f2.B	n/a	0.850787	0.662275	64.7127	8.04442		yes
SB03033A2F06.f1	SOS1	0.901578	0.658144	63.5319	7.97069
SB02004A1F07.f1	CLNS1A	0.654909	0.653067	62.1193	7.88158
SB03011A2H03.f1	ACVR2A	0.813413	0.651973	61.8201	7.86258
SB02009B1G08.f1	GPR175	0.91205	0.650526	61.4276	7.83758	yes
SB010019000G06	ARC	1.44689	0.649859	61.2476	7.82609		yes
SB02045A1E10.f1	n/a	0.731213	0.643771	59.6369	7.72249
SB02019B2D05.f1	TAF5L	1.3857	0.63929	58.4862	7.64762		yes
SB03034B2H09.f1	C12orf49	0.737614	0.63528	57.4804	7.58159
SB010021000A01	COMMD9	0.701696	0.632759	56.8592	7.5405
SB02029B2C07.f1	ARHGEF10	0.681782	0.632477	56.7904	7.53594	yes		yes
SB03006A2H05.f1	n/a	0.587409	0.631941	56.6596	7.52726
SB010025000F05	NR4A1	1.15784	0.630659	56.3484	7.50656		yes
SB03010A2G03.f1	FAM101B;TRPV1;TRPV2	0.798312	0.628663	55.868	7.47449
SB02033A2D08.f1	n/a	0.836843	0.628639	55.8624	7.47412
SB02021B2C02.f1	PHF11	0.602977	0.628485	55.8255	7.47164
SB03031B2E09.f1	MPZL1	0.815616	0.62757	55.6073	7.45703
SB02024A2C12.f1	n/a	0.836562	0.626316	55.3098	7.43706
SB02023B2E12.f1	n/a	0.961812	0.625383	55.0899	7.42226
SB03006B2H11.f1	GK2;GK;GK3P	0.814246	0.624276	54.8304	7.40475
SB02006A2F11.f1	ELOVL2	0.794835	0.623867	54.7349	7.39831			yes
SB02027A2B12.f1	n/a	0.831089	0.622806	54.4881	7.3816		yes
SB03039B2B12.f1	ERGIC2	0.921943	0.618773	53.5626	7.31865			yes
SB03044A2H12.f1	n/a	0.630387	0.618214	53.4358	7.30998		yes
SB02049A1A04.f1	AKR1A1	0.825811	0.618075	53.4044	7.30783	yes
SB03042B1H11.f1	GDPD1	0.811059	0.616863	53.131	7.2891		yes
SB02037B2A09.f1	MBNL1	0.701787	0.616246	52.9926	7.2796
SB03017A1A03.f1	IRS2	1.05741	0.614697	52.6469	7.25582		yes
SB02029A2A09.f1	AK2	0.677042	0.614385	52.5777	7.25105
SB03028A1C07.f1	KIF5B;KIF5C	0.673066	0.61189	52.0273	7.213	yes
SB02024A1H01.f1	MEGF9	0.778728	0.610474	51.7183	7.19154
SB03042A2D06.f1	COQ3	0.836284	0.605918	50.739	7.12313	yes
SB03030A2A06.f1	HMMR	0.965666	0.604476	50.4337	7.10167	yes
SB02003A1B02.f2.A	n/a	0.878391	0.6029	50.1026	7.07832
SB03006B1D04.f1	STAT1	0.740122	0.59576	48.6348	6.97386	yes
SB03047A1D02.f1	TMEM14A	0.659289	0.595663	48.615	6.97245	yes
SB02040A2A05.f1	DECR1	0.748963	0.594204	48.3216	6.95137
SB03019B1D10.f1	ELMO1	0.659318	0.593312	48.1433	6.93854
SB03006A1C07.f1	DUS1L;DUS4L	0.889771	0.591115	47.7073	6.90705
SB03003A1A11.f1	n/a	0.763895	0.590958	47.6763	6.9048
SB010019000C06	C3orf14	0.781035	0.59039	47.5645	6.8967
SB03018A1A10.f1	UAP1;UAP1L1	0.952372	0.588983	47.2887	6.87668		yes
SB03051A2B10.f1	ZMYM1;ZMYM6;ZMYM4	0.578098	0.588953	47.2827	6.87624
SB03021B2A06.f1	HLA-J;HLA-H;AZGP1;HLA-B;HLA-A;HLA-G;HLA-F;HLA-E;MR1;HLA-C;HFE	0.759513	0.587653	47.0297	6.85782	yes
SB03011A1C09.f1	SURF1	0.694516	0.585682	46.649	6.83001	yes
SB02011A2B11.f1	PIWIL1	0.856681	0.585135	46.544	6.82232	yes
SB02043A1F07.f1	FBXL5	0.666434	0.584985	46.5151	6.8202
SB03018B2B08.f1	FADS2	0.72076	0.583399	46.2125	6.79798			yes
SB03013A1C03.f1	n/a	1.16537	0.582151	45.9759	6.78056		yes
SB03028A2A02.f1	SRGN	0.676227	0.577398	45.0877	6.71474	yes
SB03018A2C06.f1	n/a	0.650216	0.57684	44.9847	6.70706	yes
SB03037A2C09.f1	GPR63	0.582139	0.574585	44.5714	6.67618
SB02040A1C04.f1	DMD	0.856141	0.573111	44.3034	6.65608
SB03039B1D09.f1	MSH4	0.76832	0.572487	44.1907	6.64761
SB03031A1E08.f1	MSH4	0.962336	0.572021	44.1066	6.64128
SB03012A1F03.f1	TMEM222;GPATCH3	0.699527	0.571597	44.0303	6.63553			yes
SB03003A2D09.f1	CRHBP	1.37261	0.571448	44.0035	6.63352		yes
SB03050A1A03.f1	n/a	0.877459	0.570137	43.7686	6.61578
SB03048B1D08.f1	n/a	0.558322	0.570029	43.7493	6.61433
SB02009B1D08.f1	CD74	0.794869	0.569826	43.7131	6.61159	yes
SB02029B2C10.f1	GANC	0.540242	0.56814	43.4137	6.58891
SB03046B2F05.f1.A	n/a	0.799588	0.567598	43.3178	6.58163
SB02033A2H01.f1	LANCL1	0.917249	0.56753	43.3058	6.58072
SB03047B1C11.f1	GPSM1	0.712943	0.566614	43.1445	6.56845			yes
SB010014000A06	n/a	1.03884	0.565571	42.9618	6.55453		yes
SB03034B2A01.f1	ST6GALNAC2	0.674747	0.563258	42.5595	6.52376
SB03007B1D07.f1	SERAC1	0.808986	0.562588	42.4438	6.51489
SB02015B1H10.f1	PTGES2	0.637347	0.562093	42.3585	6.50834
SB010011000E05	ANKIB1	0.632044	0.56208	42.3562	6.50816	yes
SB03001A1H11.f1	IGF2BP3	0.627349	0.557972	41.656	6.45414	yes
SB03014B1B05.f1	C9orf7;C9orf96;ADAMTS13;REXO4;SLC2A6	0.635918	0.55794	41.6505	6.45372	yes
SB03037B2B11.f1	FAM89A;FAM89B	0.714896	0.557701	41.6102	6.4506
SB03008B1F12.f1	C5orf40;CYFIP1	0.719846	0.557609	41.5947	6.4494
SB03014B2F05.f1	DMBT1;HTRA1;CUZD1	0.82913	0.556979	41.4885	6.44116
SB03018B2B03.f1	ASS1	0.70632	0.556281	41.3714	6.43206
SB03007B1A05.f1	SP4	0.754435	0.55531	41.209	6.41942
SB02048A2F01.f1	TK2;CMTM2;CMTM3;PLP2;CKLF;CMTM5	0.912156	0.554222	41.0279	6.4053
SB03012A2D06.f1	CBARA1	0.787768	0.552112	40.6791	6.37802
SB010010000G09	RASL11A	1.6323	0.551855	40.6369	6.37471		yes
SB010003000F07	SLC2A1	0.78392	0.551515	40.581	6.37032	yes
SB03025B2A03.f2	n/a	0.488039	0.551439	40.5687	6.36935
SB03050A2D05.f1	HSD17B7P2;HSD17B7	0.802874	0.550731	40.4526	6.36024	yes
SB02037A1B10.f1	NR2F6	0.566592	0.549714	40.2867	6.34718
SB02015B1H12.f1	PHACTR1	0.789001	0.549509	40.2534	6.34456
SB03003B2G03.f1	TRIM67	0.681899	0.549355	40.2283	6.34258	yes
SB02003A2H05.f2	ERP29	0.927612	0.548769	40.1332	6.33508
SB03051B2F04.f1	ZBTB8OS	0.901134	0.548243	40.048	6.32835
SB02027B1B05.f1	NR4A2	2.22782	0.547868	39.9875	6.32356		yes
SB03001B1C06.f1	ALDH3A2;ALDH3A1	0.895765	0.547297	39.8955	6.31629	yes
SB03025B1C11.f2	FARP1	0.605276	0.543632	39.3101	6.26978
SB03037A2E07.f1	EFCAB10	0.75422	0.543058	39.2192	6.26253			yes
SB02036A1C10.f1	BDNF	0.762968	0.542394	39.1144	6.25415		yes
SB010024000A07.A	n/a	0.644113	0.542	39.0523	6.24919
SB010021000E08	GDPD1	0.769576	0.54176	39.0146	6.24617		yes
SB02043B1F02.f1	n/a	0.759863	0.541706	39.0063	6.2455
SB02015B1E08.f1	NAT10	0.847533	0.541144	38.918	6.23843	yes
SB02023B2F09.f1	n/a	0.617512	0.540979	38.8921	6.23636			yes
SB02023B1B12.f1	n/a	0.611051	0.540727	38.8527	6.23319
SB03019B2C09.f1	ZZZ3	0.732422	0.540505	38.818	6.23041			yes
SB02034A2G09.f1	LPIN2	0.593738	0.538972	38.5791	6.21121
SB03011B1B12.f1	n/a	0.785256	0.53848	38.5029	6.20507
SB03004A1B02.f1	n/a	0.708399	0.537737	38.388	6.1958			yes
SB02024B2H09.f1	TMEM163	0.716005	0.537662	38.3763	6.19486		yes
SB03046A2C09.f1	CSTF3	0.854838	0.537011	38.276	6.18676
SB03045A1C06.f1	UBE2G2	0.719773	0.536887	38.257	6.18522
SB03016B2F07.f1	n/a	0.686187	0.536188	38.1495	6.17653
SB03025A2F08.f2	ATCAY	0.654115	0.53496	37.9617	6.16131
SB03021A1H02.f1	NAALAD2;FOLH1	0.620473	0.5337	37.7699	6.14572
SB03041A2C02.f1	FAM125B	0.668547	0.53269	37.617	6.13327
SB03049B2H01.f1	n/a	0.86483	0.531876	37.4941	6.12324
SB03035A1C11.f1	EIF2C4	0.714989	0.529663	37.1625	6.0961
SB02024A1E06.f1.A	n/a	0.625582	0.529557	37.1467	6.09481	yes
SB03003B1B03.f1	PTP4A1	0.859202	0.528872	37.0447	6.08643	yes
SB03045A2H06.f1	WSCD1;WSCD2	0.646901	0.525445	36.5388	6.04473
SB02016A1A12.f1	DNM1L	0.703122	0.524648	36.4223	6.03509
SB03031B1D01.f1	LHFPL5	0.745306	0.52246	36.1042	6.00868
SB03010A1A05.f1	n/a	0.53981	0.521752	36.0019	6.00016	yes
SB03046B2H03.f1	n/a	0.854465	0.521702	35.9946	5.99955	yes
SB03039B1F12.f1	RAD51AP1	0.957616	0.521687	35.9924	5.99937
SB02022B2A07.f1	BPHL	0.620545	0.521663	35.9891	5.99909	yes
SB03037A2H06.f1	MAF	0.626273	0.52156	35.9742	5.99785
SB010015000G06	GABRB2	0.604904	0.521261	35.9311	5.99425
SB02033A2A01.f1	N6AMT1	0.581737	0.518717	35.5667	5.96378
SB02005B2D11.f1	FAM96B	0.6168	0.518695	35.5637	5.96353
SB03028B2B11.f1	n/a	0.70445	0.518507	35.5368	5.96128
SB02009A2B10.f1	KLHDC5	0.658001	0.516768	35.2902	5.94056
SB03007A2H07.f1	SLC44A2	0.553403	0.515183	35.0669	5.92173			yes
SB02049B2B06.f1	DDIT4	0.717378	0.513295	34.8028	5.89939			yes
SB02036B1E04.f1	CCDC152	0.662233	0.51322	34.7925	5.89851	yes	yes
SB02022B1G07.f1	n/a	0.711999	0.512738	34.7254	5.89283			yes
SB02047A1H10.f1	IDI1	0.803684	0.512032	34.6273	5.8845
SB03042A1G03.f1	n/a	0.81407	0.511313	34.5279	5.87604
SB03030B2H07.f1	NDUFA12	0.681221	0.51131	34.5275	5.87601
SB02048A2D04.f1	C9orf21	0.784942	0.510915	34.473	5.87137	yes
SB03020B2D06.f1	FAM70A	0.709438	0.510541	34.4213	5.86697	yes
SB03048B2A03.f1	SRRD	1.06413	0.509553	34.2855	5.85539
SB02027B2E05.f1	LAMP2	0.714077	0.509325	34.2543	5.85272
SB03021A2E02.f1	n/a	0.659792	0.509011	34.2113	5.84904		yes
SB02029B2E03.f1	CNIH;CDKN3	0.593452	0.508787	34.1806	5.84642	yes
SB03046B2F05.f1.B	n/a	0.72295	0.50836	34.1223	5.84143
SB03045B2G05.f1	HEATR1	0.649008	0.507953	34.0668	5.83667
SB03010A2D03.f1	ZNF638;MATR3	0.557242	0.507883	34.0572	5.83585
SB02023A2H12.f1	VCAM1	0.851572	0.507835	34.0507	5.8353	yes		yes
SB03031B2A11.f1	CRHBP	1.31566	0.507393	33.9905	5.83013		yes
SB03009B1A01.f1	SPNS2	0.687288	0.506817	33.9123	5.82343
SB02005B1C11.f1	DCLK2	0.673124	0.506489	33.8678	5.81961		yes
SB02020A2B09.f1	SETD4	0.60091	0.506204	33.8292	5.81629	yes
SB02023B1H02.f1	n/a	0.652248	0.505886	33.7862	5.81259	yes
SB02003A2G04.f2	RFTN2	0.648288	0.504307	33.5734	5.79426
SB03033B1C12.f1	ATOX1	0.760782	0.504143	33.5514	5.79236
SB03043B2E04.f1	PHF20	0.74364	0.503465	33.4606	5.78452
SB02034B2C02.f1	CFHR2;CFHR3;CFHR1;CFHR1P;CFH;CFHR4;CFHR5;F13B	0.646134	0.503342	33.4442	5.78309	yes
SB03041B2E04.f1	C16orf45	0.703531	0.503266	33.434	5.78221	yes
SB03016B2E08.f1	LGI1;LGI2	0.553836	0.502733	33.3627	5.77605
SB03028B2H12.f1	n/a	0.744201	0.50273	33.3623	5.77601
SB03022A2G02.f1	NSUN7	0.796251	0.502236	33.2965	5.77031
SB03038A2C05.f1	PIGC	0.818638	0.501495	33.1979	5.76176
SB02043B2C03.f1	n/a	0.964253	0.500781	33.1033	5.75355		yes
SB03024A1H07.f1	NME7	0.713333	0.500538	33.0711	5.75075
SB02044A1D09.f1	PLXNA4	0.787048	0.500108	33.0143	5.74581
