# Supplementary material for: Seasonal Changes in Patterns of Gene Expression in Avian Song Control Brain Regions
Source: PLoS One. 2012 Apr 18;7(4):e35119. doi: 10.1371/journal.pone.0035119 (PMC3329558; doi:10.1371/journal.pone.0035119)
Supplement: Table S7 — Differences in gene expression between HVC and RA. (A) All spots that were significantly upregulated in HVC in comparison to RA with a difference in expression of greater than 1.5 fold. (B) All spots that were significantly upregulated in RA in comparison to HVC with a difference in expression of greater than 1.5 fold. (XLSX) [file pone.0035119.s007.xlsx]

## Sheet: HVC
Supplemental Table 7A. All spots that were significantly upregulated in HVC in comparison to RA with a difference in expression of greater than 1.5 fold.
SoNG IDs	Accesion #	HGNC Symbol	logFC	AveExpr	t	P.Value	adj.P.Val
SB02015B1B02.f1	CK302282	NTS	-5.61793	12.926	-32.0693	2.95e-30	1.56e-27
SB02027B1C09.f1	CK305091	NTS	-4.6976	13.9029	-30.2925	2.67e-29	1.08e-26
SB02038B2F02.f1.B	CK313848	#N/A	-4.03693	12.1755	-31.5068	5.85e-30	2.68e-27
SB010015000A05	CK234984	C5orf40;CYFIP2	-3.3056	11.7072	-22.4125	2.49e-24	3.23e-22
SB03024B1H10.f1	DV952999	RERG	-3.26386	11.086	-31.887	3.68e-30	1.77e-27
SB03030B2C09.f1	DV954885	C5orf40	-3.21472	11.4252	-23.0609	8.57e-25	1.21e-22
SB02031A1F06.f1	CK305702	ATP1A1	-3.1624	11.858	-31.7933	4.12e-30	1.93e-27
SB03042A1A11.f1	DV958539	ZFPM2	-3.06194	11.4465	-41.692	1.05e-34	2.11e-31
SB02011A2B04.f1	CK312297	PNLDC1	-3.03184	12.9162	-39.7774	6.64e-34	1.03e-30
SB02028B1G05.f1	CK315993	0	-2.93434	12.6751	-36.5886	1.75e-32	1.6e-29
SB02046A1C08.f1	CK308262	0	-2.87963	13.5509	-38.9076	1.58e-33	2.04e-30
SB010013001C07	CK235576	SIX3	-2.78937	10.8202	-36.2475	2.52e-32	2.03e-29
SB02029B2D11.f1	CK305649	0	-2.7846	10.8619	-27.4856	1.12e-27	3.21e-25
SB02028A1C02.f1	CK315851	CKAP2;CKAP2L	-2.68449	11.34	-25.0678	3.7e-26	7.94e-24
SB02012B1C07.f1.B	CK301480	#N/A	-2.64947	10.8913	-28.6104	2.4e-28	7.94e-26
SB03041A2C11.f1	DV958304	ESR1	-2.59231	8.99806	-41.5803	1.16e-34	2.13e-31
SB010014000H02	CK234972	ALDH1A1;ALDH1A2	-2.39397	10.8118	-24.2991	1.2e-25	2.12e-23
SB02029A2D07.f1	CK305549	PPAPDC1A	-2.37337	13.4199	-24.1656	1.48e-25	2.57e-23
SB02029B2D05.f1	CK305644	SCUBE1	-2.36687	12.0285	-23.4624	4.49e-25	6.8e-23
SB03043A1A04.f1	DV958880	0	-2.35736	10.085	-32.6347	1.5e-30	8.63e-28
SB02033A1D08.f1	CK306056	0	-2.35093	13.7633	-36.1346	2.85e-32	2.13e-29
SB02044B2E09.f1	CK307863	P2RX1	-2.30563	13.0259	-17.449	2.32e-20	1.2e-18
SB02015B1E05.f1	CK302364	EDIL3	-2.28248	13.5192	-34.2052	2.41e-31	1.52e-28
SB02037B2G04.f1	CK313486	SPOCK1	-2.27992	13.9605	-30.2663	2.76e-29	1.09e-26
SB02029A1H06.f1	CK305335	TNC	-2.27397	9.25469	-26.833	2.79e-27	7.31e-25
SB03038A2E08.f1	DV957275	ISL1;ISL2	-2.20661	9.0864	-21.6523	8.98e-24	1.03e-21
SB02019B1A10.f1	CK316602	0	-2.19145	11.5456	-32.676	1.43e-30	8.46e-28
SB03008B2E12.f1	DV947672	RERG	-2.16658	10.4845	-25.9469	1e-26	2.3e-24
SB02023A1A08.f1.B	CK304249	#N/A	-2.12056	12.8532	-23.4949	4.26e-25	6.5e-23
SB02033B2F04.f1	CK306336	PPAPDC1A	-2.11993	13.8026	-23.7886	2.67e-25	4.31e-23
SB02023A1A08.f1.A	CK304249	#N/A	-2.0733	12.0345	-23.1749	7.12e-25	1.03e-22
SB03034B1H07.f1	DV956109	ITPKA	-2.0671	12.3293	-32.8961	1.1e-30	6.72e-28
SB02049B2H08.f1	CK309542	0	-2.06062	10.8598	-23.3048	5.78e-25	8.56e-23
SB02007A2G06.f1	CK310981	0	-2.03242	13.243	-36.1407	2.83e-32	2.13e-29
SB02029B2F08.f1	CK305604	CRHR2	-1.94945	11.3897	-28.5402	2.64e-28	8.58e-26
SB010025000B08	CK235908	CLSTN2	-1.92611	10.8475	-21.6941	8.36e-24	9.63e-22
SB03002B2H11.f1	DV945629	UTS2D	-1.92359	8.91514	-14.0508	4.21e-17	1.21e-15
SB02015B2F04.f1	CK302509	0	-1.8413	11.301	-23.1777	7.09e-25	1.03e-22
SB02012A2B05.f1	CK301458	NTS	-1.82954	11.5611	-24.9861	4.19e-26	8.62e-24
SB02036A1C10.f1	CK312849	BDNF	-1.81884	11.8752	-22.8202	1.27e-24	1.73e-22
SB03040A2G12.f1	DV958001	0	-1.79843	10.5507	-25.8858	1.1e-26	2.48e-24
SB03011B1A02.f1	DV948575	COL9A1	-1.79465	9.6697	-26.1776	7.16e-27	1.76e-24
SB02042B1C06.f1	CK307071	RERG	-1.77312	9.99817	-16.9384	6.66e-20	3.14e-18
SB03006B1C10.f1	DV946876	0	-1.75762	12.6302	-24.0717	1.71e-25	2.92e-23
SB03045A2G07.f1	DV959733	LAYN	-1.73137	10.0438	-17.1653	4.16e-20	2.03e-18
SB02029B2C12.f1	CK305640	FNBP1	-1.72261	13.2885	-21.6083	9.68e-24	1.08e-21
SB03042A1A12.f1	DV958540	ASB5	-1.72087	11.8799	-19.7504	2.65e-22	2.09e-20
SB02029B2D06.f1	CK305645	ATP1A1	-1.70697	11.9193	-20.8409	3.69e-23	3.47e-21
SB02020B1E11.f1	CK317036	LRRC3B	-1.70249	10.9491	-23.9856	1.96e-25	3.26e-23
SB03021A2C09.f1	DV951812	0	-1.70079	9.78308	-28.2035	4.16e-28	1.27e-25
SB02024A2H07.f1	CK315377	NPY2R	-1.70061	12.0618	-27.8905	6.38e-28	1.89e-25
SB03001B1F08.f1	DV945174	0	-1.68887	13.2554	-24.976	4.25e-26	8.66e-24
SB03037A2A01.f1	DV956874	FIGN	-1.68671	9.98273	-32.0471	3.03e-30	1.57e-27
SB03016B1D09.f1	DV950200	PDE2A	-1.67555	10.1376	-24.6146	7.38e-26	1.43e-23
SB02018A1D04.f1	CK303580	MPZL1	-1.67231	12.2921	-27.1207	1.86e-27	5e-25
SB03046B2F07.f1	DV960231	0	-1.63569	10.9544	-28.5054	2.77e-28	8.85e-26
SB03043B2B08.f1	DV959153	GDA	-1.63359	12.4136	-19.5348	3.96e-22	2.99e-20
SB03028B1G06.f1	DV954186	0	-1.63263	12.2239	-22.9136	1.09e-24	1.51e-22
SB02013B1A05.f1	CK301772	RIMS1	-1.62619	12.5143	-27.2114	1.64e-27	4.52e-25
SB02022A2E01.f1	CK304117	BRF1;BTBD6	-1.61698	13.3287	-26.1021	7.99e-27	1.92e-24
SB03012B2B03.f1	DV948994	TPP1	-1.61385	12.1115	-37.4122	7.32e-33	7.38e-30
SB02004A1D01.f1	CK309790	VIM	-1.61299	10.6795	-19.1539	8.1e-22	5.81e-20
SB02046B1D04.f1	CK308437	CRHR2	-1.61138	11.5627	-22.2699	3.16e-24	4.03e-22
SB03043A1H11.f1	DV958960	SEMA3E	-1.60518	10.5426	-15.7536	8.46e-19	3.22e-17
SB03022A1B06.f1	DV952065	KCNA4	-1.60023	11.5484	-23.6402	3.38e-25	5.41e-23
SB03048A1A10.f1	DV960601	0	-1.58083	10.0483	-20.6908	4.81e-23	4.43e-21
SB03005B1F03.f1	DV946546	GABRD	-1.5797	12.5287	-26.6914	3.42e-27	8.72e-25
SB02026A2B02.f1	CK315636	0	-1.57741	13.0511	-17.4524	2.3e-20	1.19e-18
SB03004B1G11.f1	DV946227	CRHR2	-1.57596	9.60612	-29.8767	4.55e-29	1.76e-26
SB010002000G12	CK234175	CRHR2	-1.56162	9.85835	-20.3706	8.54e-23	7.52e-21
SB02040B1D12.f1	CK314790	0	-1.55913	10.7204	-24.5977	7.57e-26	1.45e-23
SB03002A2E05.f1	DV945421	DGKI	-1.55799	11.7754	-26.0803	8.25e-27	1.96e-24
SB03037B1F04.f1	DV957020	FIGN	-1.54092	10.5607	-27.2856	1.47e-27	4.14e-25
SB03017B1E07.f1	DV950543	NPY5R	-1.52272	9.23474	-23.4568	4.53e-25	6.81e-23
SB02003B1H02.f1	CK309671	0	-1.52152	11.675	-24.4129	1.01e-25	1.83e-23
SB02007B1C08.f1	CK310883	GNG4;GNG2	-1.51797	10.9384	-18.3244	4.02e-21	2.43e-19
SB03047B2A07.f1	DV960513	KIAA1239	-1.51378	12.1952	-26.9026	2.53e-27	6.71e-25
SB010002000B07	CK234127	CNIH3;CNIH2	-1.50961	10.3298	-23.2657	6.15e-25	9.05e-23
SB03019B1H03.f1	DV951263	HES5	-1.508	9.38717	-18.6133	2.29e-21	1.46e-19
SB02019A1G05.f1	CK316558	RASL11B	-1.5066	11.0714	-24.3614	1.09e-25	1.96e-23
SB03043B1A06.f1	DV959049	0	-1.49839	13.0859	-23.9867	1.95e-25	3.26e-23
SB02005B2G05.f1	CK310394	SATB1	-1.48101	12.3081	-20.1122	1.36e-22	1.16e-20
SB02015A1H01.f1	CK302257	COL6A2	-1.4737	9.61587	-12.4828	2.06e-15	4.52e-14
SB03049A2G02.f1	DV961102	0	-1.4641	10.4212	-20.7505	4.33e-23	4.02e-21
SB02031B1F02.f1	CK305899	LMO1	-1.45941	11.8878	-17.5696	1.82e-20	9.55e-19
SB03051B1C09.f1	DV961843	0	-1.45056	10.9636	-24.9369	4.51e-26	9.1e-24
SB02013B1H10.f1	CK301924	KCNK2	-1.44431	9.81044	-20.5399	6.3e-23	5.72e-21
SB03021B1H05.f1	DV951951	GRID1	-1.44114	11.0698	-26.1412	7.55e-27	1.83e-24
SB020001000B06	CK301311	LMO1	-1.44089	13.9148	-28.8855	1.66e-28	5.59e-26
SB03037B2B08.f1	DV957069	KCNA4	-1.43497	11.1955	-16.7849	9.19e-20	4.2e-18
SB03008A2B06.f1	DV947472	GLRA2	-1.42724	11.079	-16.733	1.02e-19	4.65e-18
SB02014B2E12.f1	CK302146	0	-1.42619	9.23439	-25.3433	2.45e-26	5.31e-24
SB02044B1B09.f1	CK307748	MAML2	-1.42358	11.0463	-25.0426	3.85e-26	8.06e-24
SB02008A1B05.f1	CK311102	RIMS1	-1.42321	12.2073	-19.67	3.08e-22	2.4e-20
SB02022A2B03.f1	CK304012	0	-1.42209	10.4079	-27.8612	6.64e-28	1.94e-25
SB02015B1F07.f1	CK302378	0	-1.41563	11.3869	-15.4381	1.71e-18	6.23e-17
SB03045B1A09.f1	DV959755	0	-1.41552	10.1072	-22.7999	1.31e-24	1.77e-22
SB03042A2G12.f1	DV958695	SATB1	-1.41235	9.97249	-20.4991	6.78e-23	6.13e-21
SB03038A2B09.f1	DV957242	MDM1	-1.41201	8.57488	-23.6198	3.49e-25	5.54e-23
SB02048A1B11.f1	CK308932	NR0B1	-1.40704	10.4883	-19.604	3.48e-22	2.67e-20
SB02010B1D09.f1	CK311889	EDIL3	-1.40396	14.1632	-23.214	6.69e-25	9.77e-23
SB03009A2E01.f1	DV947839	LRRC4C	-1.39981	11.9409	-19.93	1.9e-22	1.57e-20
SB03009B1G12.f1	DV947959	KCNK2	-1.39813	10.1206	-11.5387	2.48e-14	4.55e-13
SB03016B2A07.f1	DV950254	FAM13A1	-1.39491	11.4454	-29.1659	1.15e-28	3.92e-26
SB02049A2H10.f1	CK309353	0	-1.39416	8.99786	-19.2889	6.28e-22	4.59e-20
SB03025A1H01.f2	DV953168	STXBP6	-1.38467	12.5264	-21.2554	1.78e-23	1.85e-21
SB03045A2F10.f1	DV959724	KCNIP4	-1.38201	11.6835	-18.8538	1.44e-21	9.66e-20
SB02014B1F03.f1	CK302065	DIRAS1;DIRAS2	-1.38116	11.6181	-20.9129	3.25e-23	3.15e-21
SB02036A1A05.f1	CK312825	BIRC6	-1.37701	11.3969	-21.415	1.35e-23	1.45e-21
SB03035B2G04.f1	DV956508	0	-1.37619	11.0756	-16.1659	3.44e-19	1.42e-17
SB03004A1E06.f1	DV946025	KCNK9	-1.37604	10.0664	-24.4546	9.44e-26	1.76e-23
SB010008000H05	CK234539	SYT14L;SYT14	-1.37546	10.8357	-26.7137	3.31e-27	8.55e-25
SB03051A1G01.f1	DV961704	JUN;JUND	-1.37502	11.8673	-19.0579	9.73e-22	6.8e-20
SB02031B1A08.f1	CK305846	CYGB	-1.36865	12.1384	-17.0337	5.46e-20	2.62e-18
SB02041B2E01.f1	CK306820	R3HDM1;R3HDM2	-1.36826	13.9239	-18.102	6.23e-21	3.66e-19
SB02006B2H11.f1	CK310744	0	-1.35772	12.3525	-19.9128	1.97e-22	1.61e-20
SB02020A2E05.f1	CK316986	PANK4	-1.35026	9.20497	-18.8054	1.58e-21	1.04e-19
SB02010A2A04.f1	CK311901	SYT14L;SYT14	-1.3471	10.4721	-26.6512	3.62e-27	9.12e-25
SB02013A2A01.f1	CK301830	NRN1	-1.34589	13.287	-19.82	2.33e-22	1.88e-20
SB03004B1A07.f1	DV946159	LNX2	-1.33723	12.34	-29.7299	5.49e-29	2.05e-26
SB02035B1D12.f1	CK312686	0	-1.33327	12.9486	-20.4891	6.9e-23	6.21e-21
SB03009B1F05.f1	DV947941	ODZ3	-1.32803	11.0708	-22.0408	4.64e-24	5.7e-22
SB03035B2B03.f1	DV956451	ODZ3	-1.32455	11.6068	-18.8426	1.47e-21	9.74e-20
SB03030A1D01.f1	DV954654	0	-1.32393	12.6679	-21.0687	2.47e-23	2.48e-21
SB03034A1C12.f1	DV955943	CADPS2	-1.32261	11.1832	-16.5058	1.66e-19	7.28e-18
SB03021A1C09.f1	DV951718	ZFPM2	-1.31911	11.0395	-22.0028	4.94e-24	6.04e-22
SB02045A1H02.f1	CK307985	0	-1.31482	10.9249	-15.311	2.27e-18	8.11e-17
SB03002A1E12.f1	DV945340	ST6GAL2	-1.31228	9.0212	-21.2177	1.9e-23	1.95e-21
SB03001B2H10.f1	DV945283	RTN4RL1	-1.307	11.0377	-17.5137	2.03e-20	1.06e-18
SB02040A1A11.f1	CK314586	0	-1.30418	13.8261	-19.9311	1.9e-22	1.57e-20
SB02017B1A07.f1	CK302967	CCK	-1.30241	11.2753	-10.167	1.13e-12	1.58e-11
SB03017B2A10.f1	DV950589	ATP11C	-1.29882	12.4662	-17.9476	8.48e-21	4.79e-19
SB03005A1G01.f1	DV946388	ODZ3	-1.2961	11.3855	-14.5889	1.18e-17	3.67e-16
SB03029A2D12.f1	DV954419	HLF	-1.29326	13.4824	-32.1322	2.73e-30	1.53e-27
SB03027B1E03.f1	DV953840	GLRA2	-1.2893	11.1627	-14.3888	1.89e-17	5.73e-16
SB02013A2E11.f1	CK301879	KIAA1239	-1.2882	11.892	-19.0434	1e-21	6.93e-20
SB02003A2C08.f2.B	CK303317	#N/A	-1.28108	12.9593	-30.5141	2.01e-29	8.29e-27
SB02044A2F07.f1	CK307696	RIMS1	-1.27187	12.1529	-20.2518	1.06e-22	9.16e-21
SB02026B1F05.f1	CK315619	CBLN2	-1.26698	8.65297	-15.3381	2.13e-18	7.68e-17
SB03032A1G05.f1	DV955340	FOXP1	-1.26035	12.0917	-13.835	7.07e-17	1.93e-15
SB03039B2H11.f1	DV957839	FOXP1	-1.25834	11.2705	-13.9841	4.94e-17	1.39e-15
SB03014B2B05.f1.A	DV949651	#N/A	-1.24383	12.5801	-16.0304	4.62e-19	1.86e-17
SB03020A2E04.f1	DV951479	HOPX	-1.24318	11.2759	-17.7278	1.32e-20	7.22e-19
SB03017B2B06.f1	DV950594	0	-1.2389	12.7985	-19.8585	2.17e-22	1.77e-20
SB03012A1E04.f1	DV948790	CAMK4	-1.23852	10.1019	-15.2011	2.91e-18	1.01e-16
SB02017B1A02.f1	CK302962	EVC	-1.23395	10.8161	-19.1808	7.7e-22	5.54e-20
SB03030B1G12.f1	DV954850	AIFM1	-1.23206	9.28035	-15.1132	3.55e-18	1.21e-16
SB02036B1H05.f1	CK313006	SORCS1	-1.22949	10.8197	-20.1037	1.39e-22	1.17e-20
SB03004B1B05.f1	DV946168	HLF	-1.22738	12.4636	-18.8644	1.41e-21	9.56e-20
SB03013B1G04.f1	DV949307	CRY1	-1.22673	13.0887	-23.3069	5.76e-25	8.56e-23
SB03038A2B08.f1	DV957241	0	-1.22328	10.8386	-17.0647	5.12e-20	2.48e-18
SB03014A2D04.f1	DV949516	LNX2	-1.22288	11.2944	-17.2959	3.17e-20	1.58e-18
SB03037B2A07.f1	DV957057	ALDH1A1;ALDH1A2	-1.21663	9.21929	-19.11	8.81e-22	6.23e-20
SB02027A2A08.f1	CK305157	GPR173;GPR27	-1.21178	11.9804	-19.2905	6.26e-22	4.59e-20
SB03011A1D08.f1	DV948439	0	-1.20927	9.45548	-13.9137	5.85e-17	1.63e-15
SB02015A1B03.f1	CK302193	0	-1.20922	12.656	-21.4572	1.26e-23	1.35e-21
SB010021000F05	CK235432	0	-1.20696	12.1127	-18.6444	2.15e-21	1.39e-19
SB03040B2B03.f1	DV958106	0	-1.20567	10.347	-16.8704	7.68e-20	3.57e-18
SB03005B2H06.f1	DV946661	ZMAT4	-1.19935	11.5604	-18.8553	1.43e-21	9.66e-20
SB03028A2A05.f1	DV954056	0	-1.19499	12.6273	-21.8889	6e-24	7.24e-22
SB03042A1G11.f1	DV958606	0	-1.1913	9.94405	-16.8298	8.36e-20	3.87e-18
SB02031B2E05.f1	CK305972	0	-1.18705	12.2291	-19.3684	5.41e-22	4.02e-20
SB02015A2G01.f1	CK302427	STXBP6	-1.1851	13.1292	-17.9894	7.8e-21	4.44e-19
SB02040B2C06.f1	CK314864	CD164	-1.17633	13.6744	-27.1832	1.7e-27	4.64e-25
SB03011B1D07.f1	DV961996	NRN1	-1.1747	13.5987	-15.6837	9.88e-19	3.72e-17
SB03017B1B04.f1	DV950513	0	-1.17402	10.1776	-16.4335	1.93e-19	8.41e-18
SB03004B2E05.f1	DV946287	DHCR24	-1.17033	12.2474	-18.8054	1.58e-21	1.04e-19
SB02028A2H04.f1	CK316067	C11orf41	-1.17003	12.9136	-19.255	6.69e-22	4.87e-20
SB03034B1A06.f1	DV956048	WDR35	-1.16635	11.3164	-19.0552	9.78e-22	6.8e-20
SB03014A1B07.f1.A	DV949429	#N/A	-1.16625	12.0409	-18.3958	3.49e-21	2.13e-19
SB03043A2G07.f1	DV959031	SSBP1	-1.16607	9.70179	-18.1741	5.4e-21	3.2e-19
SB02003B1B02.f1	CK309607	NELL1	-1.16466	12.6683	-25.9773	9.59e-27	2.25e-24
SB03036B2C09.f1	DV956729	GDF10	-1.16441	9.13362	-19.9381	1.88e-22	1.56e-20
SB03030A2D02.f1	DV954731	EPHA3	-1.16357	12.7239	-22.8592	1.19e-24	1.63e-22
SB02019B2F03.f1	CK316773	KCNV1	-1.15843	9.75646	-18.8486	1.45e-21	9.72e-20
SB03032A2A08.f1	DV955361	TUSC5	-1.1564	11.0405	-18.3052	4.17e-21	2.52e-19
SB02042B1B08.f1	CK307062	0	-1.14876	11.8299	-14.6152	1.11e-17	3.49e-16
SB02009B1F03.f1	CK311578	GLIPR2	-1.14448	9.01563	-13.8801	6.34e-17	1.74e-15
SB02008A1D10.f1	CK311142	GPR173;GPR27	-1.13732	12.4686	-19.5622	3.76e-22	2.85e-20
SB03026A1H10.f1	DV953519	CABP1	-1.13476	12.1532	-21.056	2.52e-23	2.52e-21
SB03016B2F02.f1	DV950302	0	-1.13303	12.5673	-21.6436	9.11e-24	1.04e-21
SB02038B1E07.f1.A	CK313781	#N/A	-1.13057	11.5724	-21.27	1.74e-23	1.81e-21
SB03023A1G10.f1	DV952469	C1orf190	-1.12706	11.6629	-19.7704	2.56e-22	2.03e-20
SB02013A2H09.f1	CK301906	SPHKAP	-1.12492	13.2734	-17.4451	2.34e-20	1.21e-18
SB02047B1B10.f1	CK308758	0	-1.12345	13.0501	-21.7993	6.98e-24	8.19e-22
SB03031B1B05.f1	DV955128	NRN1	-1.12321	11.3727	-15.2127	2.83e-18	9.96e-17
SB03007B2A12.f1	DV947298	DHCR24	-1.12214	12.6068	-20.1391	1.3e-22	1.11e-20
SB02009A2A03.f1	CK311612	SPACA4;LY6E;PSCA	-1.1211	10.5526	-11.8736	1.01e-14	1.97e-13
SB03003B2F12.f1	DV945952	ODZ1	-1.12035	12.0912	-18.4299	3.27e-21	2.03e-19
SB02039A2C03.f1	CK314339	CAB39L	-1.11869	12.6405	-17.59	1.74e-20	9.29e-19
SB03040A1H12.f1	DV957928	NETO1	-1.11714	12.8217	-14.0344	4.38e-17	1.25e-15
SB02026A2G02.f1	CK315691	PDE7A	-1.11665	12.732	-22.7529	1.42e-24	1.89e-22
SB02029B2F03.f1	CK305662	NELL1	-1.11359	12.8849	-24.4238	9.9e-26	1.81e-23
SB02033B1C10.f1	CK306222	CXorf40A;CXorf40B	-1.11113	14.6616	-13.8735	6.45e-17	1.77e-15
SB03045A2F06.f1	DV959720	0	-1.10707	12.5721	-13.7598	8.48e-17	2.28e-15
SB02016B1G11.f1	CK302779	0	-1.10666	14.182	-12.1451	4.95e-15	1.02e-13
SB03001A1C05.f1	DV944997	GUCY1A3;GUCY1A2	-1.10639	11.4134	-14.3968	1.86e-17	5.64e-16
SB03046B2G10.f1	DV960246	0	-1.10421	10.9581	-15.9767	5.19e-19	2.06e-17
SB02028B2A01.f1	CK316105	ZNF385B	-1.1042	10.7752	-18.5685	2.49e-21	1.59e-19
SB02017A2E02.f1	CK303081	0	-1.10257	12.0371	-18.8579	1.43e-21	9.64e-20
SB03051B1F02.f1	DV961870	0	-1.10128	12.0309	-20.9644	2.97e-23	2.9e-21
SB03006A2H03.f1	DV946836	C11orf41	-1.09576	12.424	-22.6908	1.57e-24	2.07e-22
SB02005A2E05.f1	CK310286	0	-1.09494	11.849	-12.9978	5.56e-16	1.34e-14
SB010019000F02.B	CK235626	#N/A	-1.09463	11.8878	-20.8892	3.39e-23	3.22e-21
SB03044A2H06.f1	DV959391	0	-1.09182	12.7269	-20.0981	1.4e-22	1.18e-20
SB03009A2G08.f1	DV947868	SPHKAP	-1.08998	11.9614	-17.1861	3.98e-20	1.96e-18
SB03028A1C10.f1	DV953994	0	-1.08924	12.4359	-17.6194	1.64e-20	8.82e-19
SB02024B2E05.f1	CK315431	DCLK1	-1.0863	10.8775	-13.6131	1.21e-16	3.21e-15
SB03041A1D12.f1	DV958229	LRRC4C	-1.08579	12.013	-22.7375	1.45e-24	1.93e-22
SB03019B1C05.f1	DV951215	0	-1.08373	11.6361	-17.761	1.23e-20	6.79e-19
SB03011B1B03.f1	DV948587	LGI1;LGI2	-1.07926	10.9882	-24.0997	1.64e-25	2.82e-23
SB03028B2E11.f1	DV954256	0	-1.07848	12.418	-19.0744	9.43e-22	6.62e-20
SB02020A2F05.f1	CK316997	MEX3D	-1.07705	11.0578	-19.437	4.75e-22	3.55e-20
SB03018A2B02.f1	DV950762	R3HDM1;R3HDM2	-1.07475	13.3578	-16.3533	2.3e-19	9.79e-18
SB02007B2A03.f1	CK311001	CAB39L	-1.07335	12.1381	-18.4191	3.34e-21	2.06e-19
SB02034B1A04.f1	CK306550	SF3B4;C17orf96	-1.0716	11.6577	-20.001	1.67e-22	1.4e-20
SB03017A1H09.f1	DV950418	SNCA	-1.07079	12.7452	-11.223	5.84e-14	1.01e-12
SB02005A1C02.f1.A	CK310118	#N/A	-1.06823	9.19589	-12.535	1.8e-15	4e-14
SB02035A2D08.f1	CK312598	0	-1.06778	12.5736	-21.6211	9.47e-24	1.07e-21
SB03001B1E11.f1	DV945166	0	-1.0667	10.3875	-17.9752	8.02e-21	4.56e-19
SB02037B2A02.f1	CK313494	HES5	-1.06274	8.71499	-13.8967	6.09e-17	1.68e-15
SB02020B2A11.f1	CK317124	TARBP1	-1.05715	12.444	-20.4302	7.67e-23	6.81e-21
SB03008B2H09.f1	DV947699	SLC8A1	-1.05499	13.1745	-17.8359	1.06e-20	5.92e-19
SB010015000H05	CK235052	RASL10A;RASL10B	-1.05478	12.7803	-21.5861	1.01e-23	1.11e-21
SB02014B2H03.f1	CK302170	PPP3CA;PPP3CB	-1.05414	15.2193	-14.5263	1.37e-17	4.22e-16
SB02030B1H08.f1	CK316292	EPHA3	-1.05375	12.3505	-17.9225	8.91e-21	5.02e-19
SB02039A1A10.f1	CK314237	0	-1.05144	12.7033	-11.6422	1.88e-14	3.49e-13
SB02006A2B09.f1	CK310570	DDX53;DDX43	-1.0502	10.1893	-13.0897	4.41e-16	1.08e-14
SB010015000G10	CK235046	MEF2C	-1.04849	11.6682	-17.6925	1.41e-20	7.67e-19
SB02038A1D04.f1	CK313562	MEX3D	-1.04814	12.8019	-17.6045	1.69e-20	9.04e-19
SB03014A1B07.f1.B	DV949429	#N/A	-1.04681	12.72	-21.0254	2.66e-23	2.65e-21
SB03004B2A11.f1	DV946249	ZFHX4	-1.04641	12.581	-15.1588	3.2e-18	1.11e-16
SB03002B2A03.f1	DV945547	KIAA1045	-1.04451	12.6894	-11.9116	9.15e-15	1.8e-13
SB03021B1A01.f1	DV951868	0	-1.04176	12.217	-20.8063	3.92e-23	3.68e-21
SB02045A1G03.f1	CK307974	RASD2	-1.04003	10.532	-18.845	1.46e-21	9.74e-20
SB02014A1G03.f2	CK303439	0	-1.03784	11.6932	-18.0115	7.46e-21	4.29e-19
SB02024A2E07.f1	CK315344	0	-1.03663	11.5941	-16.033	4.59e-19	1.85e-17
SB02012B2C08.f1	CK301650	TBR1	-1.03315	12.2515	-14.5603	1.27e-17	3.91e-16
SB02031A2F11.f1	CK305798	TUSC5	-1.03257	13.0927	-15.439	1.7e-18	6.23e-17
SB02032B2D02.f2.B	CK314172	#N/A	-1.02317	11.1845	-11.5452	2.44e-14	4.49e-13
SB02036A2D12.f1	CK312948	LRRK1	-1.02185	11.0436	-14.1097	3.66e-17	1.06e-15
SB02006B1F01.f1	CK310617	0	-1.02101	11.383	-16.1437	3.61e-19	1.48e-17
SB03005B2G04.f1	DV946647	0	-1.02037	12.4629	-23.0669	8.48e-25	1.2e-22
SB03046B2C11.f1	DV960202	MARCH1;MARCH8	-1.02019	11.0911	-18.0339	7.14e-21	4.11e-19
SB03036A2F06.f1	DV956586	TMEM74;C20orf46	-1.01918	11.403	-16.3892	2.13e-19	9.1e-18
SB03006A1D07.f1	DV946704	0	-1.01909	11.8667	-18.6683	2.06e-21	1.34e-19
SB02034A1F04.f1	CK306423	R3HDM1;R3HDM2	-1.01818	11.9093	-13.7876	7.93e-17	2.14e-15
SB02004A2E09.f1.A	CK309979	#N/A	-1.01155	11.3349	-14.2021	2.94e-17	8.69e-16
SB010019000G10	CK235644	0	-1.01019	13.1364	-9.29947	1.43e-11	1.67e-10
SB03031B2A11.f1	DV955207	CRHBP	-1.00274	11.8658	-8.10686	5.46e-10	4.94e-09
SB02031A1C09.f1	CK305676	0	-1.00199	12.197	-17.6995	1.4e-20	7.59e-19
SB03018A1F01.f1	DV950716	SRRM2	-1.00167	10.6488	-14.6049	1.14e-17	3.56e-16
SB03035A1D08.f1	DV956220	0	-1.00097	11.6218	-18.937	1.23e-21	8.4e-20
SB010019000A04	CK235460	C1orf187	-0.997306	8.93398	-9.97646	1.96e-12	2.62e-11
SB03019A2A02.f1	DV951100	0	-0.997282	8.86234	-11.1748	6.66e-14	1.14e-12
SB02015A1C09.f1	CK302209	PPP3CA;PPP3CB	-0.997156	14.1499	-14.9405	5.26e-18	1.75e-16
SB03050A2G03.f1	DV961444	STIM2	-0.996913	11.3375	-20.1902	1.18e-22	1.02e-20
SB02003B1H07.f1	CK309674	MED10	-0.995986	11.8979	-14.9589	5.04e-18	1.69e-16
SB010008000D11	CK234483	ADRA2B;ADRA2C	-0.995255	11.1099	-11.5313	2.53e-14	4.64e-13
SB03005B1E12.f1	DV946544	LRMP	-0.994623	11.1189	-16.3323	2.4e-19	1.02e-17
SB03028B1C07.f1	DV954145	ACSS3	-0.994087	11.4306	-22.348	2.77e-24	3.58e-22
SB02029B1D07.f1	CK305519	YPEL5	-0.993261	12.9296	-15.9545	5.45e-19	2.15e-17
SB02020A2B04.f1	CK317079	DCLK1	-0.992846	11.0133	-11.3434	4.21e-14	7.44e-13
SB03001B1D10.f1	DV945153	0	-0.991688	12.5079	-13.2588	2.9e-16	7.22e-15
SB03032A1G09.f1	DV955343	NADSYN1	-0.991375	11.04	-24.8833	4.9e-26	9.77e-24
SB02029A2A06.f1	CK305443	NR2F1	-0.98899	10.8488	-18.199	5.14e-21	3.09e-19
SB03001B1H07.f1	DV945196	0	-0.986917	11.3806	-17.4703	2.22e-20	1.15e-18
SB02007A2B12.f1	CK310855	BAI3	-0.985502	13.472	-18.1602	5.56e-21	3.28e-19
SB03007A2A01.f1	DV947108	FOXP1	-0.97964	12.9055	-19.6181	3.39e-22	2.62e-20
SB03042A2F02.f1	DV958673	DCBLD1	-0.978383	11.4576	-15.9565	5.42e-19	2.15e-17
SB03020B2A04.f1	DV951606	CLSTN2	-0.977624	8.9387	-19.0417	1e-21	6.93e-20
SB02035A1B08.f1	CK306736	ZFHX4	-0.976772	12.7066	-15.2027	2.9e-18	1.01e-16
SB03010A2E12.f1	DV948202	CCDC109A	-0.976523	11.448	-16.6881	1.13e-19	5.07e-18
SB02031B2F09.f1	CK305986	BRS3	-0.974262	9.79222	-11.8	1.23e-14	2.36e-13
SB03024A1D03.f1	DV952771	CNTN5	-0.973437	11.5013	-19.8144	2.36e-22	1.89e-20
SB02031A2E02.f1	CK305777	SATB2	-0.9734	10.9477	-17.5841	1.76e-20	9.35e-19
SB03003A2D09.f1	DV945761	CRHBP	-0.970818	12.3588	-8.72217	8.17e-11	8.41e-10
SB02010B2B02.f1	CK312034	SLC35C2	-0.970666	11.0463	-15.3339	2.15e-18	7.73e-17
SB02034A1F08.f1	CK306427	TLL1;TLL2	-0.97059	9.92324	-16.507	1.65e-19	7.28e-18
SB02018A2D07.f1	CK303764	0	-0.967051	12.5747	-12.0439	6.46e-15	1.3e-13
SB03021B2H08.f1	DV952044	0	-0.96452	12.8045	-20.8964	3.34e-23	3.19e-21
SB03019A1A06.f1	DV951023	C10orf4;LGI1;LGI2	-0.964025	12.8119	-19.6027	3.49e-22	2.67e-20
SB02010A2A01.f1	CK311898	NELL2	-0.963502	14.8303	-19.5798	3.64e-22	2.78e-20
SB03021B1E12.f1	DV951925	CABP1	-0.958257	13.0077	-16.7251	1.04e-19	4.71e-18
SB02023A1F06.f1	CK304311	MEX3D	-0.957665	11.6464	-18.1898	5.24e-21	3.12e-19
SB02028B2F11.f1	CK316157	PDE7A	-0.956477	12.9566	-24.4852	9e-26	1.7e-23
SB03012A2B02.f1	DV948842	NAMPT	-0.956465	13.211	-15.8912	6.25e-19	2.44e-17
SB03048A2A04.f1	DV960681	0	-0.956026	10.4175	-18.3973	3.48e-21	2.13e-19
SB02008B2E12.f1	CK311400	NEUROD6	-0.955026	12.5685	-10.7134	2.39e-13	3.76e-12
SB03033B1B03.f1	DV955758	0	-0.952444	11.8941	-17.7303	1.31e-20	7.2e-19
SB03019A2E09.f1	DV951152	0	-0.952139	8.82844	-23.0689	8.46e-25	1.2e-22
SB03051A1E04.f1	DV961683	PCDH8	-0.952031	10.1383	-9.29663	1.44e-11	1.68e-10
SB03002B2F10.f1	DV945607	SNCG;SNCB	-0.951671	11.9025	-3.55065	0.000996894	0.00301627
SB03009A2E04.f1	DV947842	0	-0.950205	10.8646	-14.9181	5.54e-18	1.83e-16
SB020001000E09	CK301347	PDE4C;PDE4D	-0.949214	11.2272	-24.7725	5.8e-26	1.13e-23
SB03045B2F03.f1	DV959888	PTPRF	-0.949134	12.5573	-15.9426	5.59e-19	2.2e-17
SB03049B2H01.f1	DV961286	0	-0.949121	10.3329	-17.3509	2.84e-20	1.43e-18
SB03046B1B02.f1	DV960102	ABLIM3	-0.949028	10.6259	-9.71971	4.13e-12	5.22e-11
SB03045B1G10.f1	DV959818	0	-0.948843	11.4443	-14.2905	2.38e-17	7.1e-16
SB02003A1B09.f2	CK303272	0	-0.946892	11.6467	-17.3928	2.6e-20	1.33e-18
SB02023B2G10.f1	CK304597	ANO4;ANO3	-0.943377	12.0804	-14.0857	3.88e-17	1.12e-15
SB02023B2B07.f1	CK304529	HDDC2	-0.943295	10.9018	-13.9924	4.84e-17	1.37e-15
SB010016000B05	CK235068	NETO1	-0.942529	11.8098	-9.83312	2.97e-12	3.84e-11
SB02045A2C08.f1	CK308015	NAB1	-0.941378	10.6733	-13.9098	5.91e-17	1.64e-15
SB02036A2G11.f1	CK312980	IGFBP3	-0.941034	12.1385	-12.7678	9.94e-16	2.29e-14
SB02029B1B11.f1	CK305506	SOX11	-0.940646	11.5727	-12.8159	8.79e-16	2.06e-14
SB03021A1B12.f1	DV951709	ABCG1	-0.93735	11.8554	-12.6653	1.29e-15	2.91e-14
SB010024000G02	CK235874	TYRO3	-0.934274	13.4627	-15.1252	3.45e-18	1.18e-16
SB02022A1C05.f1	CK303927	ATXN7;ATXN7L1	-0.932333	13.7671	-13.7363	8.98e-17	2.41e-15
SB03042B1C05.f1	DV958733	0	-0.931826	11.3612	-15.0915	3.73e-18	1.27e-16
SB02041A1B06.f1	CK314933	ARL6IP4	-0.931077	12.0176	-17.7783	1.19e-20	6.59e-19
SB02011A2A03.f1	CK312284	0	-0.929944	12.0198	-15.158	3.2e-18	1.11e-16
SB02018B2G09.f1.A	CK303891	#N/A	-0.928692	11.3876	-21.0769	2.43e-23	2.45e-21
SB03048B2D02.f1	DV960892	MGAM;SI	-0.927605	8.46975	-10.5989	3.3e-13	5.04e-12
SB02007B1E11.f1	CK310906	MAPK6	-0.925564	13.3984	-16.9868	6.02e-20	2.88e-18
SB02034A1C05.f1	CK306391	ZFHX4	-0.923933	12.4038	-16.8214	8.51e-20	3.92e-18
SB02016B2H09.f1	CK302878	CYFIP2	-0.921865	12.87	-20.3707	8.54e-23	7.52e-21
SB03011B1D08.f1.B	DV948614	#N/A	-0.91969	13.1241	-12.458	2.2e-15	4.78e-14
SB03046B1G06.f1	DV960158	SMOC1	-0.918624	10.5777	-18.3864	3.56e-21	2.17e-19
SB03029A1B04.f1.A	DV954303	#N/A	-0.916994	9.84143	-14.8098	7.1e-18	2.3e-16
SB02039B2C01.f1	CK314513	0	-0.91676	11.8555	-16.9547	6.44e-20	3.05e-18
SB03001B2E02.f1	DV945245	SNCG;SNCB	-0.912441	11.544	-3.21799	0.00255284	0.00710062
SB010006000C10	CK234360	NELL1	-0.909608	12.0573	-20.4717	7.12e-23	6.38e-21
SB03025B1B08.f2	DV953284	SPOCK3	-0.906919	12.5907	-15.0177	4.41e-18	1.49e-16
SB02009A1G06.f1	CK311498	WDR35	-0.906734	10.0282	-17.6553	1.53e-20	8.25e-19
SB02042A1F04.f1	CK306924	0	-0.906498	13.8178	-17.1652	4.16e-20	2.03e-18
SB02037A1D05.f1	CK313186	TOMM5	-0.904552	11.6377	-13.6063	1.23e-16	3.25e-15
SB03044A2F12.f1	DV959375	0	-0.903842	10.3649	-15.7867	7.87e-19	3.02e-17
SB02043A1E04.f1	CK307256	LYSMD4	-0.900569	13.4131	-17.8567	1.02e-20	5.69e-19
SB02044A1E11.f1	CK307593	DAGLA	-0.90052	12.4642	-20.57	5.97e-23	5.45e-21
SB03017A2A03.f1	DV950423	0	-0.900362	10.4684	-14.7661	7.85e-18	2.54e-16
SB02014B1D11.f1	CK302053	MCTP1	-0.89917	12.1898	-17.3281	2.97e-20	1.49e-18
SB02010A1C08.f1	CK311803	0	-0.898383	10.5362	-16.9816	6.09e-20	2.91e-18
SB03025A2E10.f2	DV953232	RASGEF1C	-0.898095	12.307	-14.1671	3.19e-17	9.37e-16
SB03023A2E04.f1	DV952526	TMEM74;C20orf46	-0.89608	12.5333	-13.9849	4.93e-17	1.39e-15
SB02026B1D03.f1	CK315595	ZEB1	-0.895816	12.311	-18.4122	3.38e-21	2.08e-19
SB03045B2D03.f1	DV959865	0	-0.894496	11.4381	-22.2609	3.2e-24	4.06e-22
SB03023A1D12.f1	DV952437	DACT2	-0.894494	10.4581	-16.2816	2.68e-19	1.13e-17
SB02006B2A01.f1	CK310678	0	-0.894466	10.2228	-11.7809	1.3e-14	2.47e-13
SB02048B1C03.f1	CK309168	CACNA1E	-0.894269	12.013	-13.6706	1.05e-16	2.8e-15
SB03016A2D02.f1	DV950109	DAGLA	-0.893574	11.4588	-16.828	8.39e-20	3.87e-18
SB02015B1C09.f1	CK302300	SQLE	-0.888317	10.594	-15.9957	4.98e-19	1.99e-17
SB03045A2A02.f1	DV959668	C11orf41;C11orf91	-0.88788	12.6375	-15.8532	6.8e-19	2.63e-17
SB02020B1C06.f1	CK317010	0	-0.887547	12.6873	-13.5129	1.55e-16	4e-15
SB02049B2C01.f1.B	CK309528	#N/A	-0.886064	14.4144	-21.4038	1.38e-23	1.47e-21
SB03013B1B01.f1	DV949251	SLC35F4	-0.885493	12.0907	-11.9262	8.81e-15	1.74e-13
SB02038B2C01.f1	CK313813	BAI3	-0.883018	12.2119	-17.5448	1.91e-20	1e-18
SB02030A2H10.f1	CK316358	MTR	-0.88122	13.9554	-18.0836	6.47e-21	3.78e-19
SB03040A2C02.f1	DV957950	0	-0.880286	8.95461	-11.2124	6.01e-14	1.04e-12
SB03046A1H02.f1	DV959993	C6orf206	-0.880021	9.94197	-13.5575	1.39e-16	3.63e-15
SB02018B2B02.f1	CK303828	MKL2	-0.879454	13.9688	-10.7333	2.26e-13	3.57e-12
SB03026B1C05.f1	DV953589	GPR22	-0.878786	10.2298	-17.3399	2.9e-20	1.46e-18
SB03008A1H03.f1	DV947448	0	-0.877477	12.0094	-21.3403	1.54e-23	1.62e-21
SB010013001G04	CK235608	0	-0.87531	10.7795	-15.7106	9.3e-19	3.52e-17
SB02010A2A09.f1	CK311905	PTN	-0.875064	13.8411	-19.8114	2.37e-22	1.9e-20
SB03025B1H04.f2	DV953345	TUSC5	-0.873061	12.5658	-14.9028	5.73e-18	1.89e-16
SB03018A1D11.f1	DV950705	NTNG2	-0.872292	10.3	-15.774	8.09e-19	3.1e-17
SB03051A2F05.f1	DV961783	INPP4A	-0.872021	13.2799	-12.8728	7.61e-16	1.8e-14
SB03047A1C08.f1	DV960284	0	-0.870583	10.6151	-13.9872	4.9e-17	1.38e-15
SB010004001H07	CK234331	ADAMTSL2	-0.869842	10.5069	-10.3845	6.06e-13	8.88e-12
SB010022000C09	CK235680	PDE7B	-0.869434	11.7717	-14.2849	2.42e-17	7.18e-16
SB010009001H05.B	CK234875	#N/A	-0.869413	11.9195	-18.7718	1.68e-21	1.1e-19
SB02035B1G06.f1	CK312713	0	-0.869317	8.9928	-12.3389	2.99e-15	6.37e-14
SB03007B2A06.f1	DV947292	TMEM74;C20orf46	-0.869135	12.2855	-16.4146	2.01e-19	8.7e-18
SB03036A2H04.f1	DV956606	0	-0.869086	9.834	-13.6885	1.01e-16	2.69e-15
SB010024000A07.A	CK235813	#N/A	-0.868888	13.258	-15.3393	2.13e-18	7.68e-17
SB02014A1C07.f2	CK303399	SOX11	-0.868437	11.1889	-12.3827	2.67e-15	5.75e-14
SB03020B2C09.f1	DV951630	MAT2B	-0.867296	13.5643	-18.4215	3.32e-21	2.05e-19
SB02011A1H11.f1	CK312198	FUBP3	-0.863638	12.5314	-13.9865	4.91e-17	1.39e-15
SB03028B2D01.f1	DV954237	ZNF385C	-0.861007	11.0533	-12.5731	1.63e-15	3.64e-14
SB02024B2H05.f1	CK315464	BASP1	-0.860898	13.4027	-12.8497	8.07e-16	1.9e-14
SB03046B1A02.f1.B	DV960090	#N/A	-0.86037	12.2412	-15.3099	2.27e-18	8.11e-17
SB02029B2E04.f1	CK305653	FAM13C1	-0.858821	11.3942	-12.3924	2.6e-15	5.61e-14
SB03035A1H06.f1	DV956260	PKM2	-0.856149	10.7689	-14.571	1.23e-17	3.82e-16
SB03023A2G11.f1	DV952552	DACH1	-0.856072	10.3615	-14.7687	7.81e-18	2.53e-16
SB03050B1H01.f1	DV961540	KIAA1045	-0.851881	11.3532	-10.3115	7.46e-13	1.08e-11
SB03048B2D05.f1	DV960895	MAP7	-0.849575	11.944	-16.0851	4.1e-19	1.67e-17
SB03029A2B02.f1.A	DV954389	#N/A	-0.848199	10.7378	-16.5191	1.61e-19	7.13e-18
SB03018A2G08.f1	DV950825	FAM117B	-0.847211	11.1736	-14.2921	2.37e-17	7.09e-16
SB02037A2H10.f1	CK313299	0	-0.846897	9.80826	-15.7516	8.5e-19	3.23e-17
SB03051B2B11.f1	DV961920	SRRM2	-0.846718	9.06275	-17.421	2.46e-20	1.26e-18
SB02031B2F03.f1	CK305980	0	-0.845182	9.88416	-9.39346	1.08e-11	1.29e-10
SB02016B1C04.f1	CK302654	0	-0.842967	12.1185	-15.0118	4.47e-18	1.51e-16
SB02033B2C11.f1	CK306286	GPR98	-0.842204	10.0692	-19.7525	2.64e-22	2.09e-20
SB02005A2H02.f1	CK310314	0	-0.841615	11.9008	-17.6114	1.67e-20	8.94e-19
SB03032A2G07.f1	DV955418	CRYM	-0.841289	10.8184	-8.65625	1e-10	1.02e-09
SB02014B2C02.f1	CK302140	FAM131B	-0.839075	13.4638	-21.7122	8.1e-24	9.39e-22
SB02012B2D08.f1	CK301619	0	-0.837997	12.813	-19.2983	6.17e-22	4.54e-20
SB02006B2A10.f1.M	CK310747	#N/A	-0.835033	12.0599	-12.1917	4.38e-15	9.09e-14
SB03046B1D11.f1	DV960130	0	-0.834554	11.2726	-13.4993	1.6e-16	4.12e-15
SB03044B1A04.f1	DV959401	MOCS2	-0.833787	11.2602	-15.8766	6.46e-19	2.51e-17
SB03041A2G01.f1	DV958340	NR2F1	-0.833096	10.6972	-9.98076	1.93e-12	2.59e-11
SB02020A2E03.f1	CK316984	HPCAL1;NCALD	-0.83254	14.5936	-12.9784	5.83e-16	1.4e-14
SB02046B1C06.f1	CK308430	TUSC5	-0.832117	12.2895	-17.7054	1.38e-20	7.53e-19
SB02045A1D10.f1	CK307948	KIAA1045	-0.831347	9.70603	-11.021	1.02e-13	1.69e-12
SB02027B1A09.f1	CK305069	PTPRS	-0.830059	14.0404	-13.9382	5.52e-17	1.55e-15
SB02008B1G05.f1	CK311307	SMPD3	-0.830048	13.4303	-17.0637	5.13e-20	2.48e-18
SB03029B1C11.f1	DV954498	GPR22;COG5	-0.829128	12.476	-16.8698	7.69e-20	3.57e-18
SB02013B2A09.f1	CK301934	KIAA1324L	-0.823051	11.9431	-11.0396	9.67e-14	1.61e-12
SB03034B2H01.f1	DV956173	VLDLR	-0.822522	9.83757	-19.0554	9.77e-22	6.8e-20
SB02026A1C03.f1	CK315498	NAP1L4	-0.822205	15.1413	-11.7029	1.59e-14	3e-13
SB03023A2A07.f1	DV952487	0	-0.822134	11.7372	-15.635	1.1e-18	4.11e-17
SB03044A1E10.f1	DV959277	CACNA1B	-0.821046	10.8311	-10.5773	3.51e-13	5.31e-12
SB02031A2H01.f1	CK305810	DCTD	-0.817328	9.62718	-11.8875	9.76e-15	1.91e-13
SB03012A1C07.f1	DV948773	0	-0.816753	10.5473	-14.6827	9.52e-18	3.02e-16
SB03047B2E11.f1	DV960559	CRYM	-0.816403	11.1214	-9.62089	5.52e-12	6.84e-11
SB02031A2A04.f1.A	CK305751	#N/A	-0.81478	8.07375	-19.6355	3.28e-22	2.54e-20
SB03031B2G04.f1	DV955265	0	-0.814061	11.0526	-12.718	1.13e-15	2.58e-14
SB02023B1G01.f1	CK304375	0	-0.813945	10.3332	-12.2733	3.54e-15	7.45e-14
SB02003A1B05.f2	CK303189	TTC28	-0.813606	10.8531	-14.5935	1.17e-17	3.64e-16
SB010013001H11	CK235650	DGKB;DGKG	-0.812487	11.9809	-13.3518	2.3e-16	5.8e-15
SB02041B1H09.f1	CK306781	0	-0.812459	13.1456	-16.0361	4.56e-19	1.84e-17
SB03021A1D09.f1	DV951730	0	-0.811713	10.6563	-13.8203	7.33e-17	1.99e-15
SB02006B1B07.f1	CK310520	MMP16	-0.810875	11.0251	-14.6046	1.14e-17	3.56e-16
SB03020B1C09.f1.B	DV951546	#N/A	-0.80959	13.2915	-17.2742	3.32e-20	1.65e-18
SB03007A2D06.f1	DV947145	CXADR	-0.808892	10.4727	-12.3531	2.88e-15	6.16e-14
SB02014A2B08.f2	CK303480	0	-0.808311	10.279	-9.29305	1.46e-11	1.7e-10
SB02025A2D06.f1	CK304801	NAV2	-0.807819	11.1165	-16.6239	1.29e-19	5.77e-18
SB02007B2F03.f1	CK311055	MMP16	-0.806306	9.71859	-12.6723	1.27e-15	2.86e-14
SB03021A2B03.f1	DV951796	0	-0.805961	10.9756	-14.9298	5.39e-18	1.79e-16
SB02026A2D02.f1.B	CK315658	#N/A	-0.80375	12.4419	-17.4239	2.44e-20	1.26e-18
SB03041B2C05.f1	DV958467	DCLK1	-0.803426	11.3399	-12.0403	6.52e-15	1.31e-13
SB02035B2D12.f1	CK312772	FAM117B	-0.803181	11.064	-10.8448	1.66e-13	2.67e-12
SB02045B1F06.f1	CK308123	CHGB	-0.802168	14.9334	-15.6677	1.02e-18	3.84e-17
SB02006A1A02.f1	CK310414	TIPARP	-0.802159	10.7863	-13.9707	5.1e-17	1.43e-15
SB02011B2H02.f1	CK312450	0	-0.80149	11.9145	-15.3706	1.98e-18	7.17e-17
SB02010A2B09.f1	CK311916	ATP8A1	-0.801464	12.0989	-14.9786	4.82e-18	1.62e-16
SB02024A2F03.f1	CK315352	0	-0.801096	11.2447	-13.1614	3.69e-16	9.11e-15
SB03037B1A04.f1	DV956964	0	-0.800904	9.35664	-16.3293	2.42e-19	1.02e-17
SB02012B2H09.f1	CK301674	IFT172	-0.800596	12.0435	-20.4404	7.53e-23	6.72e-21
SB03031A2H03.f1	DV955103	0	-0.798181	10.5208	-16.101	3.96e-19	1.61e-17
SB03028A1D09.f1	DV954005	KIAA0802	-0.798082	12.1748	-18.9618	1.17e-21	8.04e-20
SB02046B1A11.f1	CK308415	GPD1L	-0.796563	13.3239	-16.6161	1.31e-19	5.85e-18
SB02007A2F03.f1	CK310970	ROBO2	-0.79521	10.1381	-16.7229	1.05e-19	4.72e-18
SB010016000C04	CK235072	0	-0.793986	9.71999	-16.4151	2.01e-19	8.7e-18
SB02039B1A07.f1	CK314410	NLRX1	-0.793025	13.4199	-12.466	2.15e-15	4.7e-14
SB03014B1E08.f1	DV949603	GTDC1	-0.79204	13.4472	-14.361	2.02e-17	6.1e-16
SB03025A1B04.f2	DV953106	NAV2	-0.79182	12.0974	-17.5762	1.79e-20	9.45e-19
SB010010000D05	CK234615	MAPK6	-0.791417	12.7138	-11.9489	8.29e-15	1.64e-13
SB02034A2F10.f1	CK306524	CTSL1;CTSL2	-0.78859	11.8337	-8.01599	7.26e-10	6.43e-09
SB03014A1E10.f1	DV949461	PTPRT	-0.788548	10.9437	-9.92481	2.27e-12	3e-11
SB02028A1G11.f1	CK315902	CAMK4	-0.787665	12.4481	-16.4277	1.96e-19	8.49e-18
SB02022B2G03.f1	CK304222	RPH3AL;RPH3A	-0.785408	12.9003	-12.0778	5.91e-15	1.2e-13
SB02038A2A04.f1	CK313617	PLCB4	-0.784251	11.7953	-14.0397	4.33e-17	1.24e-15
SB02047B1H12.f1	CK308821	HEY1	-0.784142	8.99116	-13.731	9.1e-17	2.44e-15
SB02019B1B09.f1	CK316612	GABRA1;GABRA2	-0.784063	11.2381	-12.3687	2.77e-15	5.94e-14
SB010015000A09	CK234988	GPR22	-0.783488	11.3039	-10.7984	1.89e-13	3.02e-12
SB02012B1F03.f1	CK301512	PCDH9	-0.782703	11.4491	-12.0324	6.65e-15	1.33e-13
SB03012A2A05.f1	DV948833	0	-0.780924	10.8496	-18.7191	1.86e-21	1.22e-19
SB02004B2H09.f1	CK310072	YPEL5	-0.780658	10.7277	-5.96125	5.26e-07	2.96e-06
SB02049B1H08.f1	CK309501	CBX6;NPTXR	-0.778677	11.9723	-11.5206	2.6e-14	4.76e-13
SB02047A1E04.f1	CK308631	0	-0.777992	12.8546	-17.6992	1.4e-20	7.59e-19
SB03036B1H10.f1	DV956699	CBX6;NPTXR	-0.776576	12.1065	-13.3365	2.39e-16	6.01e-15
SB02019B2D11.f1	CK316814	DGKB;DGKG	-0.776111	13.0815	-12.9929	5.63e-16	1.35e-14
SB02019A2G03.f1	CK316744	KCTD12	-0.775755	13.9646	-11.2562	5.33e-14	9.31e-13
SB02030A1C12.f1	CK316221	MEF2A	-0.774994	12.1913	-11.2864	4.91e-14	8.65e-13
SB02016A2B05.f1	CK302793	SMARCA1;SMARCA5	-0.770994	13.876	-14.6328	1.07e-17	3.36e-16
SB02048B2C12.f1	CK309202	TM4SF18;TM4SF1	-0.770504	10.505	-12.4486	2.25e-15	4.89e-14
SB02044B2F11.f1	CK307876	0	-0.767693	9.05171	-15.3081	2.28e-18	8.13e-17
SB03024B1H03.f1	DV952994	HNRNPA0	-0.766847	11.0075	-19.5771	3.66e-22	2.78e-20
SB03014A1H12.f1	DV949483	SPOPL	-0.76514	12.7992	-15.8818	6.38e-19	2.49e-17
SB02004A1D04.f1.B	CK309793	#N/A	-0.76504	13.3993	-11.9027	9.37e-15	1.84e-13
SB02018B1F08.f1	CK303723	GUCY1A3;GUCY1A2	-0.764685	10.1959	-9.77982	3.47e-12	4.44e-11
SB02049A2D09.f1	CK309395	FAM163B	-0.762922	11.5676	-11.6976	1.62e-14	3.04e-13
SB02023A2C10.f1	CK304383	SDC1	-0.762217	10.4941	-9.34836	1.24e-11	1.46e-10
SB02029B1D05.f1	CK305517	0	-0.7616	9.88024	-12.4873	2.04e-15	4.48e-14
SB02008A2C09.f1	CK311233	0	-0.760986	14.3642	-10.7739	2.02e-13	3.22e-12
SB02036A1D05.f1	CK312855	C1orf190	-0.760981	10.7612	-15.089	3.75e-18	1.28e-16
SB02019B2A02.f1	CK316762	ACSL1	-0.760088	11.2596	-13.9933	4.83e-17	1.37e-15
SB02014B2B08.f1	CK302134	PGAP1	-0.759355	12.875	-13.1976	3.37e-16	8.35e-15
SB03021B1H02.f1	DV951948	ARL6	-0.759346	12.3167	-13.5642	1.37e-16	3.58e-15
SB02047B1H07.f1	CK308816	CHGB	-0.758102	14.1975	-12.6976	1.19e-15	2.7e-14
SB02020B2C03.f1	CK317139	0	-0.7577	13.7641	-12.3166	3.17e-15	6.72e-14
SB02043A2G12.f1	CK307373	RSPO2	-0.757596	9.65481	-10.6216	3.1e-13	4.75e-12
SB02006B1F03.f1	CK310619	0	-0.757305	9.66573	-14.026	4.47e-17	1.27e-15
SB02020A1C10.f1	CK316852	DDX20	-0.756037	11.3368	-12.1839	4.47e-15	9.26e-14
SB02047A1G09.f1	CK308644	OLFM1	-0.755759	13.5924	-13.0524	4.85e-16	1.18e-14
SB02049B2H09.f1	CK309543	MRPL41	-0.754147	12.9511	-11.4687	2.99e-14	5.41e-13
SB03021A1G10.f1	DV951767	0	-0.752375	11.5447	-14.4521	1.63e-17	4.96e-16
SB03030A1E06.f1	DV954668	SMAP2	-0.752178	11.6105	-13.9266	5.67e-17	1.59e-15
SB03006B1E10.f1.B	DV946897	#N/A	-0.751304	12.6925	-14.0878	3.86e-17	1.12e-15
SB02011B2E10.f1	CK312422	0	-0.751294	11.3244	-18.0613	6.76e-21	3.92e-19
SB03001A1F12.f1	DV945034	NEK3;NEK1	-0.750504	9.08448	-14.1019	3.73e-17	1.08e-15
SB03011A2F06.f1	DV948545	RBMS1	-0.750416	11.2127	-15.2211	2.78e-18	9.81e-17
SB02025B2G10.f1	CK304944	ATP8A1	-0.750201	13.323	-12.7974	9.22e-16	2.15e-14
SB02037B1H06.f1	CK313433	FAM184B	-0.750141	11.6675	-17.2624	3.4e-20	1.69e-18
SB03034B1G05.f1	DV956100	ADARB2	-0.749947	11.4242	-8.57885	1.27e-10	1.27e-09
SB02045A2C05.f1	CK308013	MAPK6	-0.749563	14.2817	-12.608	1.49e-15	3.34e-14
SB03032B1B01.f1	DV955438	MYST4	-0.748391	9.53429	-13.1544	3.76e-16	9.23e-15
SB02006A1D07.f1	CK310459	0	-0.747965	10.5148	-13.3684	2.21e-16	5.57e-15
SB02043A1C05.f1	CK307234	0	-0.747928	11.1461	-11.4271	3.35e-14	6e-13
SB02019A1D11.f1	CK316529	0	-0.74676	10.3813	-9.28368	1.5e-11	1.75e-10
SB020002000H02	CK301285	TAC1	-0.746044	11.9855	-4.90932	1.56e-05	6.74e-05
SB03047A1B03.f1	DV960269	ACSL1	-0.744564	11.1728	-15.2398	2.66e-18	9.44e-17
SB02014A1D12.f2	CK303416	CKAP2;CKAP2L	-0.743969	10.1699	-10.3636	6.43e-13	9.38e-12
SB010005001G09	CK235326	FIGN	-0.743487	11.487	-8.44282	1.93e-10	1.87e-09
SB03038B2H10.f1	DV957487	DCX	-0.741932	10.5779	-14.8244	6.87e-18	2.24e-16
SB02039A2C07.f1	CK314343	SMARCA1;SMARCA5	-0.740002	12.4233	-13.5498	1.41e-16	3.68e-15
SB03034A1D07.f1	DV955949	PCDH9	-0.738823	10.8032	-15.0513	4.08e-18	1.39e-16
SB03038A2E07.f1	DV957274	0	-0.73862	11.204	-13.2127	3.25e-16	8.06e-15
SB02024A2A07.f1	CK315246	MAPK1	-0.73713	14.0142	-12.0417	6.49e-15	1.3e-13
SB02005A1H08.f1	CK310167	CASP3	-0.737058	10.4128	-10.2187	9.73e-13	1.37e-11
SB03026A2H09.f1	DV953567	GABRA1;GABRA2	-0.736137	13.366	-11.1227	7.69e-14	1.31e-12
SB03026A1E10.f1	DV953489	RASL10A;RASL10B	-0.735494	10.9626	-13.3721	2.19e-16	5.53e-15
SB02043B1F02.f1	CK307409	0	-0.735305	12.9361	-15.2035	2.89e-18	1.01e-16
SB03008B2E09.f1	DV947669	ANO4;ANO3	-0.732976	10.414	-10.9913	1.1e-13	1.83e-12
SB03009B2G01.f1	DV948038	KIAA0774	-0.732555	10.791	-9.21017	1.87e-11	2.14e-10
SB010023000G09	CK235797	YPEL5	-0.730196	12.7131	-11.0661	8.98e-14	1.51e-12
SB010017000C11	CK235198	INPP4A	-0.728965	12.852	-12.4561	2.21e-15	4.8e-14
SB03006A2C07.f1	DV946782	0	-0.728937	11.42	-15.4155	1.79e-18	6.5e-17
SB03027B2D08.f1	DV953921	VCL	-0.727618	11.4731	-11.3495	4.14e-14	7.34e-13
SB02009A2E02.f1	CK311657	SLC35F1;SLC35F2	-0.727316	9.57964	-12.5762	1.62e-15	3.62e-14
SB010019000E10	CK235494	TPM4	-0.727047	8.33869	-8.47604	1.74e-10	1.7e-09
SB03022A2G09.f1	DV952210	0	-0.726824	10.243	-7.86305	1.17e-09	1.01e-08
SB02049A2H11.f1	CK309354	HECW1	-0.726432	11.1817	-15.2325	2.71e-18	9.57e-17
SB03021A1B07.f1	DV951704	SAMD10	-0.725337	10.2288	-10.2313	9.38e-13	1.33e-11
SB03016B1C01.f1	DV950183	COMT	-0.719158	10.9767	-17.6524	1.53e-20	8.27e-19
SB02035A2F05.f1	CK312619	EDIL3	-0.718838	8.85989	-13.1371	3.92e-16	9.63e-15
SB03012A2B04.f1.B.W	DV948844	#N/A	-0.718793	12.0588	-15.0852	3.78e-18	1.29e-16
SB03022A2H03.f1	DV952214	VSTM2A	-0.718618	11.6729	-15.3737	1.97e-18	7.13e-17
SB03029B2C11.f1	DV954577	HNRNPA0	-0.717959	11.0512	-8.79054	6.64e-11	6.95e-10
SB02014A2G07.f2	CK303532	TBL1XR1	-0.71574	11.0156	-13.7239	9.25e-17	2.48e-15
SB02031B1E07.f1	CK305892	0	-0.715014	10.0666	-13.5354	1.46e-16	3.8e-15
SB03039B1A11.f1	DV957677	SREBF2	-0.712707	13.1873	-18.0687	6.66e-21	3.87e-19
SB03039B2E07.f1.M	DV957804	#N/A	-0.711657	11.6516	-17.3535	2.82e-20	1.43e-18
SB010010000G09	CK234644	RASL11A	-0.710565	9.36239	-9.89286	2.49e-12	3.27e-11
SB02008A1G07.f1	CK311159	YPEL1;YPEL2	-0.708685	11.5524	-15.9524	5.47e-19	2.16e-17
SB03021A2H12.f1	DV951867	TMEM201	-0.707534	9.43781	-7.08133	1.41e-08	1.02e-07
SB03036A2G11.f1	DV956602	FDFT1	-0.707248	12.7438	-11.4828	2.88e-14	5.24e-13
SB03041A2A10.f1	DV958282	SORCS3	-0.707029	12.3299	-12.777	9.71e-16	2.25e-14
SB02005A1E12.f1	CK310182	EFNB2	-0.704072	11.2993	-10.9755	1.15e-13	1.9e-12
SB03008B2B01.f1.A	DV947629	#N/A	-0.703933	11.152	-16.8953	7.29e-20	3.42e-18
SB02031B1A04.f1.A	CK305842	#N/A	-0.703199	10.3555	-13.3221	2.48e-16	6.22e-15
SB03020B2G10.f1	DV951673	ZFAND2B;ZFAND2A	-0.70254	12.7944	-16.4128	2.02e-19	8.71e-18
SB03016A2H10.f1	DV950160	STK32B;STK32A	-0.702317	8.40914	-11.8886	9.73e-15	1.91e-13
SB02033A1D04.f1	CK306053	SLMAP	-0.70205	11.3485	-12.992	5.64e-16	1.35e-14
SB02036B1E12.f1.B	CK313067	#N/A	-0.701465	14.6679	-11.8213	1.16e-14	2.24e-13
SB02028A2B07.f1	CK315929	TMOD1	-0.701347	10.2664	-13.1582	3.72e-16	9.17e-15
SB02023A2C06.f1	CK304503	0	-0.700622	10.9407	-13.2598	2.89e-16	7.21e-15
SB03035B1D09.f1	DV956390	EFNB2	-0.700532	11.4863	-14.7066	9.01e-18	2.87e-16
SB03043A1E03.f1	DV958919	ARVCF	-0.69982	10.7753	-12.5092	1.92e-15	4.25e-14
SB02026A2G06.f1	CK315695	0	-0.699747	9.78815	-11.1185	7.78e-14	1.32e-12
SB02023B1E10.f1.B	CK304360	#N/A	-0.699221	12.7346	-14.9944	4.65e-18	1.57e-16
SB03030A1B11.f1	DV954646	HNRNPA0	-0.698275	10.6455	-9.55701	6.67e-12	8.2e-11
SB02037B2H04.f1	CK313520	VAMP3	-0.697149	12.548	-14.9608	5.02e-18	1.68e-16
SB010015000B04	CK234993	BIRC6	-0.697008	11.7463	-8.24443	3.56e-10	3.33e-09
SB02016A1E03.f1	CK302585	TRIM63	-0.695547	11.3259	-12.9155	6.84e-16	1.62e-14
SB02013B1F11.f1	CK301826	CDKL5	-0.693578	11.2566	-18.9115	1.29e-21	8.79e-20
SB02005A1C11.f1	CK310127	KLHL12	-0.692433	10.6071	-11.2434	5.52e-14	9.61e-13
SB02019A2G09.f1	CK316749	BAIAP2	-0.692321	11.8667	-11.4715	2.97e-14	5.39e-13
SB03016A2D03.f1	DV950110	0	-0.691941	12.5478	-12.7828	9.57e-16	2.22e-14
SB010006000B06	CK234346	ZCCHC2	-0.690822	9.59665	-11.1082	8e-14	1.36e-12
SB03029B1A04.f1	DV954467	KCNMA1	-0.690603	9.15685	-13.0234	5.21e-16	1.26e-14
SB02048A1A07.f1	CK308919	ARL6	-0.689786	11.5204	-14.1607	3.24e-17	9.5e-16
SB02038A1G08.f1	CK313604	TTC28	-0.688965	11.7146	-13.7087	9.6e-17	2.57e-15
SB03009A2A03.f1	DV947795	TNFRSF19	-0.688931	12.1678	-11.9205	8.94e-15	1.76e-13
SB02039A1D06.f1	CK314267	ADARB2	-0.688422	11.1757	-8.31541	2.86e-10	2.71e-09
SB02033B1F07.f1	CK306254	KCTD12;CLN5	-0.68707	13.8395	-11.4937	2.8e-14	5.1e-13
SB03003B2A11.f1	DV945898	0	-0.686254	9.6537	-12.2581	3.69e-15	7.72e-14
SB02011A2B11.f1	CK312304	PIWIL1	-0.684005	12.2423	-12.2739	3.54e-15	7.44e-14
SB02037B1G01.f1	CK313416	HSPH1	-0.683754	14.1188	-11.3539	4.09e-14	7.27e-13
SB010023000C09.B	CK235755	#N/A	-0.683243	11.9416	-12.8459	8.15e-16	1.92e-14
SB03022B1C06.f1	DV952247	CAMK4	-0.683156	12.2161	-12.8803	7.47e-16	1.77e-14
SB02030B1C01.f1	CK316380	ODZ3	-0.682768	10.2257	-9.03914	3.12e-11	3.43e-10
SB03003B1G05.f1	DV945874	RORB	-0.682369	9.97437	-12.4195	2.43e-15	5.25e-14
SB03002A2A06.f1	DV945380	0	-0.681964	12.4821	-10.4775	4.65e-13	6.92e-12
SB03015B2A04.f1	DV949938	GUCY1A3;GUCY1A2	-0.681444	8.55819	-17.128	4.49e-20	2.19e-18
SB010005001G07	CK235325	TPM4	-0.681351	11.9665	-8.79727	6.5e-11	6.82e-10
SB02041B2D02.f1	CK306809	GUCY1B3	-0.680031	13.6034	-13.0168	5.3e-16	1.28e-14
SB02033A1D05.f1	CK306054	KCTD12	-0.680023	12.4233	-10.3358	6.96e-13	1.01e-11
SB03024A1E09.f1	DV952787	RLBP1L2	-0.677996	12.3757	-11.8558	1.06e-14	2.06e-13
SB02016A1C01.f1	CK302562	MFSD5	-0.677428	10.698	-11.4659	3.02e-14	5.44e-13
SB02031B2F05.f1	CK305982	0	-0.677136	10.4498	-8.35993	2.49e-10	2.39e-09
SB02007B2G07.f1	CK311071	PALLD	-0.676454	12.3875	-12.6625	1.3e-15	2.92e-14
SB03021B2C10.f1	DV951987	0	-0.675111	9.55747	-14.9569	5.06e-18	1.69e-16
SB03024A2F12.f1	DV952889	0	-0.674544	11.1648	-14.2959	2.35e-17	7.04e-16
SB02004A2E09.f1.B	CK309979	#N/A	-0.674211	13.2554	-12.8651	7.76e-16	1.83e-14
SB03048B1C04.f1	DV960794	STAC	-0.672413	9.74553	-10.127	1.27e-12	1.76e-11
SB03026B1F05.f1	DV953620	EGR1	-0.67211	11.8677	-9.26913	1.57e-11	1.82e-10
SB03009B1B02.f1	DV947895	KIAA1370	-0.671483	11.3331	-13.8969	6.09e-17	1.68e-15
SB02026A2G10.f1	CK315724	DNAJC12	-0.668402	11.8279	-15.1362	3.37e-18	1.16e-16
SB03013B1E01.f1	DV949283	GREM2	-0.668037	10.5574	-10.5188	4.14e-13	6.21e-12
SB02012B2A04.f1	CK301594	OLFM1	-0.66753	15.04	-11.3184	4.5e-14	7.95e-13
SB02046A2B07.f1	CK308337	0	-0.66753	10.4603	-12.7343	1.08e-15	2.48e-14
SB020002000A11	CK301212	0	-0.666318	11.0334	-16.0226	4.69e-19	1.88e-17
SB03025B2H12.f2	DV953439	BNIP3L	-0.665347	10.5411	-10.1313	1.25e-12	1.74e-11
SB02019B2E07.f1	CK316821	0	-0.66526	13.3988	-12.3396	2.98e-15	6.37e-14
SB02008B1C12.f1	CK311206	HLF	-0.664732	12.0707	-11.3882	3.72e-14	6.63e-13
SB03046B1C04.f1	DV960114	CRYM	-0.664022	10.8989	-8.67412	9.47e-11	9.66e-10
SB03012B1E06.f1	DV948948	0	-0.663805	11.6213	-13.8367	7.04e-17	1.92e-15
SB02048B2F05.f1	CK309230	0	-0.661721	14.4969	-9.9899	1.88e-12	2.53e-11
SB02024A1F05.f1	CK315179	ANKRD33B	-0.660878	9.70078	-9.24028	1.71e-11	1.97e-10
SB02036A1G11.f1	CK312892	SLC6A15	-0.660413	10.3808	-11.1648	6.85e-14	1.17e-12
SB02024B2B06.f1	CK315398	OSBPL5	-0.660402	12.5564	-15.132	3.4e-18	1.17e-16
SB03019A2C05.f1	DV951126	SERTAD2	-0.659467	11.9431	-14.2697	2.5e-17	7.42e-16
SB02031B2B04.f1	CK305940	GRIP2	-0.658403	11.9709	-12.3098	3.22e-15	6.81e-14
SB03039A2F08.f1	DV957642	OLFM1	-0.656801	13.4547	-7.13339	1.19e-08	8.76e-08
SB03019A1F02.f1	DV951070	0	-0.656527	8.01901	-14.2663	2.52e-17	7.47e-16
SB03008B1A09.f1	DV947540	KCNC1;KCNC2	-0.656163	13.7323	-12.8428	8.21e-16	1.93e-14
SB03024A2C05.f1	DV952852	LRPAP1	-0.654866	11.3645	-8.89127	4.89e-11	5.22e-10
SB03015B1A03.f1	DV949861	CD99	-0.65484	10.3086	-6.68475	5.05e-08	3.36e-07
SB03030A2H04.f1	DV954771	0	-0.654723	10.883	-16.7818	9.25e-20	4.22e-18
SB03016A2C05.f1	DV950100	0	-0.654071	11.3471	-16.0129	4.79e-19	1.92e-17
SB010005001D09	CK235296	SORBS2	-0.653693	11.7934	-10.8343	1.71e-13	2.75e-12
SB03043A1B04.f1	DV958889	FAM3A;FAM3C;FAM3D;WNT16	-0.65347	11.4497	-14.6908	9.35e-18	2.97e-16
SB02010B2A11.f1	CK312032	DOK4	-0.652989	11.3636	-9.08021	2.76e-11	3.05e-10
SB02023B2H03.f1	CK304602	CHRNA7;CHRFAM7A	-0.652862	10.8384	-14.6778	9.63e-18	3.05e-16
SB02021A1D12.f1	CK317222	RYBP	-0.652492	10.9516	-13.3909	2.09e-16	5.3e-15
SB02018A2H05.f1	CK303807	SERINC1	-0.652014	14.6419	-10.4849	4.56e-13	6.79e-12
SB03007A1C08.f1	DV947050	FAM13A1	-0.65188	10.4882	-13.7877	7.93e-17	2.14e-15
SB02021B2B03.f1	CK317471	0	-0.651567	13.2963	-10.772	2.03e-13	3.23e-12
SB02027A1G03.f1.A	CK305031	#N/A	-0.650819	9.59148	-14.0737	3.99e-17	1.15e-15
SB03011A1D06.f1	DV948437	0	-0.647842	10.4246	-16.2013	3.19e-19	1.32e-17
SB03022B2H02.f1	DV952385	MYB	-0.647529	9.21177	-11.564	2.31e-14	4.27e-13
SB02020A2B05.f1.A	CK317080	#N/A	-0.646052	11.6751	-11.2638	5.22e-14	9.14e-13
SB03029B2B12.f1	DV954567	ARID1B	-0.645702	12.1689	-10.9407	1.27e-13	2.08e-12
SB03004B2F06.f1	DV946298	HSPH1	-0.645057	13.6763	-11.8033	1.22e-14	2.34e-13
SB02022A1C01.f1	CK303924	HIVEP2	-0.644197	12.4617	-8.97625	3.78e-11	4.09e-10
SB02017A1C01.f1	CK302907	0	-0.643411	11.1259	-14.7408	8.33e-18	2.68e-16
SB02007B1C09.f1	CK310884	0	-0.642971	9.77057	-9.19701	1.94e-11	2.22e-10
SB02048A1D10.f1	CK308952	0	-0.642685	8.66007	-9.51242	7.6e-12	9.27e-11
SB02005B1C05.f1	CK310228	SNX3	-0.641406	10.3665	-10.5791	3.49e-13	5.29e-12
SB02003B1G04.f1	CK309661	0	-0.641092	9.58303	-10.6203	3.11e-13	4.77e-12
SB03017B2A07.f1	DV950586	0	-0.639677	12.435	-11.8975	9.5e-15	1.86e-13
SB03050B1D08.f1	DV961502	FAM13A1	-0.639576	11.593	-16.1609	3.48e-19	1.43e-17
SB02048A2D01.f1	CK309032	0	-0.637673	9.52503	-5.6306	1.54e-06	8.01e-06
SB02005A2F10.f1	CK310300	LRRC49;TARS;TARSL2	-0.637462	10.1237	-14.1928	3e-17	8.87e-16
SB010013001G09	CK235613	RYBP	-0.6344	10.9312	-13.4096	2e-16	5.07e-15
SB03023A1D10.f1	DV952435	AK7	-0.633982	9.53735	-11.5388	2.48e-14	4.55e-13
SB03043A1E01.f1	DV958917	MYST4	-0.633638	10.5986	-7.10856	1.29e-08	9.43e-08
SB03028B1A03.f1	DV954121	0	-0.633239	11.2746	-12.1183	5.31e-15	1.09e-13
SB02025A2B12.f1	CK304786	ARHGAP12	-0.632565	10.4115	-10.0982	1.38e-12	1.9e-11
SB03024B2F09.f1	DV953065	MEF2D	-0.632471	12.2825	-7.36245	5.72e-09	4.43e-08
SB03007B2C07.f1	DV947316	STAC	-0.632308	9.22229	-11.3963	3.64e-14	6.49e-13
SB02043B1F03.f1	CK307410	FDFT1	-0.631954	12.8787	-10.1348	1.24e-12	1.72e-11
SB03050A1H04.f1	DV961366	CDH2	-0.630299	10.2081	-6.52616	8.43e-08	5.38e-07
SB02025B2D12.f1	CK304919	CASP3	-0.630212	11.0799	-10.6547	2.82e-13	4.37e-12
SB03026B2G10.f1	DV953705	INF2	-0.62736	11.6033	-13.3723	2.19e-16	5.53e-15
SB03010A2F02.f1	DV948204	TRIM63	-0.62619	11.2752	-12.5252	1.85e-15	4.09e-14
SB03034B1C08.f1	DV956065	0	-0.624427	13.2202	-13.5248	1.5e-16	3.89e-15
SB03021B1D12.f1	DV951913	PCBP2	-0.62328	11.0477	-10.9809	1.14e-13	1.88e-12
SB02025A2E04.f1	CK304811	CBX6;NPTXR	-0.622709	12.4683	-10.2441	9.04e-13	1.29e-11
SB03027B1E11.f1	DV953847	0	-0.622438	11.7036	-11.4786	2.91e-14	5.29e-13
SB03049B2E02.f1	DV961254	CRHR1	-0.622073	10.4665	-11.071	8.86e-14	1.49e-12
SB02023A1D02.f1	CK304277	SBNO1	-0.621559	13.1377	-13.076	4.57e-16	1.11e-14
SB03003A2H11.f1	DV945806	SLITRK2	-0.621253	10.8576	-12.2635	3.63e-15	7.63e-14
SB02039A1F07.f1	CK314290	GPR123	-0.620762	10.5446	-10.175	1.1e-12	1.55e-11
SB02042A1D05.f1	CK306903	CNKSR2	-0.620442	13.6438	-11.7953	1.25e-14	2.38e-13
SB03006B1G12.f1	DV946921	ZEB2	-0.62013	13.1772	-10.1507	1.18e-12	1.65e-11
SB02048A2F08.f1	CK309068	GPC1	-0.619529	12.1064	-16.5094	1.65e-19	7.26e-18
SB02033B2H12.f1	CK306367	GNAO1	-0.619378	12.1905	-12.623	1.44e-15	3.22e-14
SB03008B1B11.f1	DV947553	DOCK11	-0.618261	9.49772	-12.9228	6.71e-16	1.59e-14
SB03037B2H09.f1	DV957131	TMOD1	-0.618107	9.87349	-17.5314	1.96e-20	1.03e-18
SB02018B2A09.f1	CK303823	0	-0.617527	13.4659	-13.2132	3.24e-16	8.06e-15
SB02012A1G05.f1	CK312472	GRP	-0.617392	12.6104	-13.4718	1.71e-16	4.39e-15
SB03020B2D09.f1	DV951642	0	-0.61664	11.1941	-7.09085	1.36e-08	9.94e-08
SB02020A2C03.f1	CK317090	AXIN2	-0.616473	11.8688	-9.03777	3.14e-11	3.44e-10
SB02005B2A07.f1	CK310330	RASL10A;RASL10B	-0.616363	11.4368	-12.2618	3.65e-15	7.66e-14
SB03004B2F05.f1	DV946297	RAPGEF2	-0.616257	12.5375	-13.5291	1.49e-16	3.85e-15
SB03016B2H02.f1	DV950322	ROBO2	-0.615475	12.0157	-11.033	9.84e-14	1.64e-12
SB02030A2F01.f1	CK316334	0	-0.614782	10.7092	-4.96578	1.31e-05	5.73e-05
SB03008B1A08.f1	DV947539	ZC3H18	-0.614033	9.63006	-7.79883	1.43e-09	1.22e-08
SB03008A1E12.f1	DV947430	FRMD6	-0.613897	11.2606	-10.5896	3.39e-13	5.16e-12
SB03007B1C02.f1	DV947220	RNF145	-0.613365	11.599	-9.45028	9.14e-12	1.1e-10
SB02004B2D11.f1.A	CK310075	#N/A	-0.610962	12.4611	-9.17079	2.1e-11	2.38e-10
SB02016B2E03.f1	CK302841	NKTR	-0.610308	11.5774	-8.90416	4.7e-11	5.03e-10
SB02032A2H08.f2.A	CK314049	#N/A	-0.610018	10.1416	-8.82078	6.05e-11	6.37e-10
SB03033A2B01.f1	DV955676	STIM2	-0.609881	11.4041	-9.22885	1.77e-11	2.03e-10
SB02019A2H12.f1	CK316761	RYBP	-0.609645	12.3447	-14.0309	4.42e-17	1.26e-15
SB03023A2B12.f1	DV952502	CTDSPL2	-0.609487	11.579	-10.1741	1.11e-12	1.55e-11
SB03018B1A02.f1.B	DV950841	#N/A	-0.60937	12.7331	-17.5005	2.09e-20	1.09e-18
SB03018A2D09.f1	DV950791	CYGB	-0.608994	9.76611	-8.96331	3.93e-11	4.24e-10
SB02044B2F01.f1	CK307867	THADA	-0.607767	12.4923	-13.9094	5.91e-17	1.64e-15
SB03016A2C03.f1	DV950099	CLTA	-0.607397	14.0195	-10.5099	4.25e-13	6.35e-12
SB03035B2H03.f1	DV956518	NR2F1	-0.606983	12.2194	-14.4983	1.46e-17	4.49e-16
SB03032A2E12.f1	DV955407	RTN4R	-0.606547	11.3437	-11.2374	5.62e-14	9.76e-13
SB03050B1A03.f1	DV961464	DCLK1	-0.605962	10.9759	-10.2202	9.69e-13	1.37e-11
SB03023A1B03.f1	DV952409	DNHD2	-0.605426	8.74036	-12.5864	1.58e-15	3.53e-14
SB02029A1D09.f1	CK305381	MYO1E	-0.602498	10.3149	-13.292	2.67e-16	6.67e-15
SB03038B2B08.f1.A	DV957422	#N/A	-0.601517	10.8179	-12.8246	8.6e-16	2.01e-14
SB03024A2A02.f1	DV952827	ZEB2	-0.601246	12.5256	-8.61641	1.13e-10	1.14e-09
SB02019B1G01.f1	CK316658	PIM3	-0.601043	12.6059	-10.2748	8.29e-13	1.19e-11
SB03004A2G09.f1	DV946139	0	-0.600135	11.3186	-7.9571	8.73e-10	7.64e-09
SB02006B2D06.f1	CK310699	GNAO1	-0.600089	11.0688	-8.50698	1.58e-10	1.56e-09
SB03031B2H06.f1	DV955279	RTN4R	-0.599035	11.3605	-11.7626	1.36e-14	2.58e-13
SB03016B1E07.f1	DV950208	PLEKHA1	-0.598828	13.1854	-12.775	9.76e-16	2.26e-14
SB03028B1A05.f1	DV954123	0	-0.598105	11.0216	-10.02	1.72e-12	2.34e-11
SB02035B1H01.f1	CK312720	0	-0.597059	12.1946	-11.8112	1.19e-14	2.3e-13
SB03021A2B05.f1.A	DV951798	#N/A	-0.596525	12.1813	-6.20513	2.39e-07	1.42e-06
SB03043A1H03.f1	DV958953	TAC1	-0.595251	10.6853	-3.9761	0.000284121	0.000955126
SB02011A1D03.f1	CK312147	SHROOM2	-0.59407	12.1587	-13.058	4.78e-16	1.16e-14
SB02011B2A07.f1.B	CK312379	#N/A	-0.593745	12.9777	-15.7529	8.48e-19	3.22e-17
SB03042A2B04.f1	DV958630	C11orf46	-0.593718	9.37232	-9.49784	7.94e-12	9.64e-11
SB02046A2F10.f1	CK308385	MED27	-0.59024	11.1142	-12.4441	2.28e-15	4.94e-14
SB02033B1F02.f1	CK306249	IQSEC3	-0.588923	11.5632	-9.56014	6.6e-12	8.14e-11
SB03028A1E01.f1	DV954008	SLC6A6	-0.588471	11.6896	-12.2453	3.81e-15	7.94e-14
SB03020A1G12.f1	DV951427	0	-0.587185	9.12822	-4.83457	1.98e-05	8.38e-05
SB02025B2G03.f1	CK304937	0	-0.586759	13.2092	-14.9711	4.9e-18	1.64e-16
SB03049A2C04.f1	DV961060	MEF2D	-0.586652	13.627	-7.37886	5.43e-09	4.22e-08
SB03018B1B04.f1	DV950855	0	-0.585689	10.7712	-12.5519	1.72e-15	3.84e-14
SB02003B2D10.f1	CK309717	ARHGEF12	-0.585289	11.292	-12.2587	3.68e-15	7.71e-14
SB03035A2G03.f1	DV956333	CAMTA1	-0.584608	14.2195	-5.60204	1.69e-06	8.74e-06

## Sheet: RA
Supplemental Table 7B. All spots that were significantly upregulated in RA in comparison to HVC with a difference in expression of greater than 1.5 fold.
SoNG IDs	Accesion #	HGNC Symbol	logFC	AveExpr	t	P.Value	adj.P.Val
SB02045A1H09.f1	CK307911	0	3.59854	9.44856	48.4971	2.7e-37	1.36e-33
SB03041A2G09.f1	DV958347	LGALS1	3.38904	9.95561	41.6922	1.05e-34	2.11e-31
SB02045B1E01.f1	CK308108	CHODL	3.34857	9.36148	37.0323	1.09e-32	1.05e-29
SB02033B1B11.f1	CK306213	0	3.20827	11.5852	38.8806	1.62e-33	2.04e-30
SB02010A2F07.f1	CK311995	0	3.19502	13.1588	52.2783	1.38e-38	9.28e-35
SB02022B1G08.f1	CK304078	CHODL	3.14956	10.0615	31.9701	3.33e-30	1.67e-27
SB02032A1B03.f2	CK313890	CXCL12	2.99549	10.0255	31.0419	1.04e-29	4.46e-27
SB03046B1G04.f1	DV960157	SCN5A	2.95352	9.24981	39.8731	6.04e-34	1.01e-30
SB02006A1C01.f1	CK310436	0	2.89799	10.2218	39.0503	1.37e-33	1.97e-30
SB03027B2C12.f1	DV953914	LHX9	2.88825	10.3138	36.4259	2.08e-32	1.82e-29
SB02009A2A04.f1	CK311613	B3GAT1	2.85641	12.0742	67.4133	5.63e-43	1.13e-38
SB03004A2F07.f1	DV946126	0	2.6967	13.5297	29.7087	5.65e-29	2.07e-26
SB03047A2A08.f1	DV960345	C1QL3	2.68785	12.3804	32.0742	2.93e-30	1.56e-27
SB03018A2C11.f1	DV950782	HTR1D;HTR1B	2.67218	10.2884	47.5319	5.97e-37	2.41e-33
SB010021000C01	CK235400	HTR2A;HTR2C	2.5934	11.3152	37.4743	6.86e-33	7.38e-30
SB03024A1E10.f1	DV952788	FABP2	2.51844	11.5344	44.0099	1.25e-35	3.59e-32
SB03032B2H01.f1	DV955569	DHRSX	2.50788	12.2086	46.4775	1.45e-36	4.87e-33
SB02042A2D07.f1	CK306989	HTR2A;HTR2C	2.50502	10.8793	29.2331	1.05e-28	3.65e-26
SB03002A2B05.f1	DV945390	LHX9	2.47637	9.45218	36.3791	2.19e-32	1.84e-29
SB02022B2C11.f1	CK304165	LHX9	2.47246	10.0463	37.9334	4.26e-33	5.06e-30
SB02017A1H10.f1	CK302959	C1QL3	2.46885	12.6446	29.5936	6.56e-29	2.32e-26
SB03026B2H04.f1	DV953710	CXCL12	2.45217	8.23293	31.0548	1.02e-29	4.46e-27
SB02042A2C02.f1	CK306975	0	2.4471	12.6924	34.2832	2.21e-31	1.44e-28
SB02015B1H07.f1	CK302401	0	2.43172	11.5248	34.6599	1.44e-31	1.04e-28
SB02042B2G10.f1	CK307195	DHRSX	2.37596	11.74	42.6725	4.2e-35	1.06e-31
SB02009B1H08.f1	CK311606	0	2.35287	11.8665	28.2677	3.81e-28	1.18e-25
SB02010A1F01.f1	CK311820	THRB	2.32236	12.415	37.4528	7.02e-33	7.38e-30
SB03043A1G04.f1	DV958942	0	2.21991	9.59037	25.4499	2.09e-26	4.58e-24
SB03038B2F09.f1	DV957464	SCN5A	2.16087	9.61833	31.9539	3.39e-30	1.67e-27
SB02023A1D03.f1	CK304278	LHX9	2.06257	8.19498	28.1744	4.33e-28	1.3e-25
SB03043B2C01.f1	DV959158	CXCL12	2.01713	9.74113	23.5146	4.13e-25	6.35e-23
SB03036A2B02.f1	DV956540	SYT13	1.99289	13.1128	27.2831	1.48e-27	4.14e-25
SB03033B1D12.f1.A	DV955790	#N/A	1.92532	11.7407	55.2044	1.59e-39	1.6e-35
SB02027B1B05.f1	CK305076	NR4A2	1.92506	10.6722	16.0615	4.31e-19	1.75e-17
SB02029A2F07.f1	CK305472	PTER	1.9058	11.9043	21.0143	2.72e-23	2.68e-21
SB03007B2D10.f1	DV947330	ETV1	1.81262	12.6403	30.9131	1.22e-29	5.13e-27
SB03042B1A12.f1	DV958718	SYT13	1.74393	13.0446	22.0977	4.21e-24	5.24e-22
SB02012B1D11.f1	CK301496	TMEM200A	1.69026	10.7116	24.3207	1.16e-25	2.07e-23
SB03004B1H10.f1	DV946237	IL1RAPL2	1.68499	10.5503	29.7837	5.13e-29	1.95e-26
SB010003000D11	CK234225	CHODL	1.68263	10.1511	16.4419	1.9e-19	8.27e-18
SB03001B1E02.f1	DV945157	CDS1	1.67837	10.4291	34.4016	1.93e-31	1.3e-28
SB03035A2C04.f1	DV956290	TGFB2	1.67368	11.4415	34.3986	1.94e-31	1.3e-28
SB03043B2B01.f1	DV959146	ALCAM	1.64763	12.0081	19.148	8.19e-22	5.86e-20
SB03026A2G08.f1	DV953560	0	1.63679	10.2393	22.2371	3.33e-24	4.2e-22
SB03048A2F11.f1	DV960741	SCN5A	1.62394	8.84501	22.158	3.81e-24	4.77e-22
SB02011B1D06.f1	CK312236	0	1.62258	10.9715	15.8421	6.97e-19	2.68e-17
SB03016B1F04.f1	DV950216	TPBG	1.61757	11.0041	15.4855	1.53e-18	5.63e-17
SB03009A1F03.f1	DV947761	MAFB	1.59979	13.5302	23.5161	4.12e-25	6.35e-23
SB02033A1D09.f1	CK306057	FGD4	1.59699	11.847	20.9034	3.3e-23	3.19e-21
SB03012A1B03.f1	DV948761	0	1.59457	9.77569	22.7587	1.4e-24	1.89e-22
SB02037B1C06.f1	CK313378	SSTR1	1.57959	12.2367	24.2185	1.36e-25	2.39e-23
SB03045B1F05.f1	DV959802	HS3ST1	1.55244	10.227	23.8403	2.46e-25	4e-23
SB02014A2E11.f2	CK303512	HTR1D;HTR1B	1.54011	12.5137	17.0386	5.4e-20	2.6e-18
SB02011B2C03.f1	CK312396	0	1.50942	11.5806	25.049	3.81e-26	8.06e-24
SB02043A1F04.f1	CK307268	PAK6	1.49879	12.1426	21.3151	1.61e-23	1.69e-21
SB03007B2A09.f1	DV947295	RSPO3	1.49091	11.0407	22.4255	2.43e-24	3.19e-22
SB03045A2D12.f1	DV959707	SYT12	1.48097	11.6984	18.1904	5.23e-21	3.12e-19
SB02036B2C12.f1	CK313115	PCDH20	1.45231	10.7581	18.1578	5.58e-21	3.29e-19
SB03002A2A07.f1	DV945381	HS3ST1	1.42582	9.8354	31.341	7.17e-30	3.21e-27
SB02009B1A07.f1.B	CK311529	#N/A	1.4228	13.432	24.776	5.77e-26	1.13e-23
SB02018A2E08.f1	CK303775	USP35	1.37771	11.1307	18.6653	2.07e-21	1.34e-19
SB02038A1E01.f1	CK313571	CHST2	1.37169	12.7911	24.4412	9.64e-26	1.78e-23
SB02041A2A08.f1	CK314983	FAM84A	1.37129	11.2222	23.5439	3.94e-25	6.15e-23
SB03032B1H08.f1	DV955496	STXBP5	1.35928	10.4617	19.8246	2.31e-22	1.87e-20
SB02047B1D05.f1	CK308775	RNFT1	1.35146	11.3964	18.2609	4.55e-21	2.74e-19
SB03026B2A11.f1	DV953651	TSHZ3	1.35096	11.0638	16.8844	7.46e-20	3.48e-18
SB02044A1B06.f1.A	CK307635	#N/A	1.34528	12.0198	25.8566	1.14e-26	2.56e-24
SB02020B2F07.f1	CK317182	CA3;CA2;CA1;CA13;CA5BL	1.33687	11.2868	21.554	1.06e-23	1.16e-21
SB02021B2A04.f1	CK317462	ESRRG	1.3297	11.4177	25.037	3.88e-26	8.06e-24
SB03051A2C02.f1	DV961745	SHC4	1.32515	9.91876	20.1992	1.16e-22	1e-20
SB03005B1G04.f1	DV946559	PCDH20	1.28409	10.1357	17.0577	5.19e-20	2.5e-18
SB02021B2B09.f1	CK317476	TPBG	1.27753	11.0874	14.1716	3.16e-17	9.28e-16
SB03025B1A03.f2	DV953269	GPRC5B	1.27523	13.7548	23.5781	3.73e-25	5.87e-23
SB03036A2E11.f1	DV956579	KCNS1	1.27259	11.0222	14.8066	7.15e-18	2.32e-16
SB03043A2A01.f1	DV958961	FAT3	1.25837	9.45448	21.2432	1.82e-23	1.88e-21
SB02035A2F02.f1	CK312616	GPRC5B	1.24752	12.6375	21.9495	5.41e-24	6.57e-22
SB03006A1C09.f1	DV946696	RPL27A	1.23793	10.0941	16.7511	9.86e-20	4.49e-18
SB03033A1A08.f1	DV955585	0	1.23749	10.919	23.8405	2.46e-25	4e-23
SB02017A2G08.f1	CK303108	0	1.23524	10.3858	28.2789	3.76e-28	1.18e-25
SB010014000A01	CK234910	RGS16	1.23405	10.1844	16.657	1.2e-19	5.39e-18
SB02023A2D04.f1	CK304389	CISH	1.22891	11.6854	19.3085	6.05e-22	4.47e-20
SB02013A1C01.f1	CK301701	ADAMTS18	1.21804	9.0325	14.9092	5.65e-18	1.87e-16
SB02026B2C08.f1	CK315830	TMTC1	1.21569	13.029	18.6243	2.24e-21	1.44e-19
SB03034B1D09.f1	DV956077	TPBG	1.21492	11.673	15.6716	1.01e-18	3.81e-17
SB02043B2F03.f1	CK307529	TMEM90A;C20orf39	1.19754	11.2527	20.8965	3.34e-23	3.19e-21
SB02005A1E01.f1.A	CK310171	#N/A	1.1939	11.085	24.4873	8.98e-26	1.7e-23
SB03007A1F01.f1	DV947074	C3orf57	1.19306	11.0507	29.6622	6e-29	2.16e-26
SB010014000D06	CK234940	HTR2A;HTR2C	1.19041	10.0723	7.93787	9.27e-10	8.1e-09
SB03028A2B04.f1	DV954063	NRIP3	1.18548	10.6901	15.6234	1.13e-18	4.21e-17
SB02020A1D03.f1	CK316857	0	1.18347	11.7683	22.8948	1.12e-24	1.55e-22
SB02005B2D01.f1	CK310356	WDR35;MATN3	1.18149	10.6362	25.9456	1e-26	2.3e-24
SB03001A1D06.f1	DV945006	PLXNA4	1.17506	12.657	20.987	2.85e-23	2.8e-21
SB03013A1C12.f1	DV949105	HTATIP2	1.16657	13.0469	20.7041	4.7e-23	4.35e-21
SB03046A1D12.f1	DV959963	0	1.16167	11.3567	21.8042	6.93e-24	8.17e-22
SB03015A2B08.f1	DV949805	STXBP5	1.15938	12.7196	19.1449	8.24e-22	5.87e-20
SB02041A2G06.f1	CK315052	UGCGL1	1.15808	10.304	20.2655	1.03e-22	9e-21
SB02012B2G03.f1	CK301661	0	1.15636	12.5201	21.6155	9.56e-24	1.07e-21
SB02038A2A01.f1	CK313614	SCG2	1.15228	12.6832	12.7721	9.83e-16	2.27e-14
SB03001A1A12.f1	DV944982	0	1.1456	12.0607	16.2682	2.76e-19	1.15e-17
SB03045B2G11.f1	DV959908	FAM181B	1.14058	12.2439	20.0517	1.52e-22	1.28e-20
SB03041B2G02.f1	DV958507	C7orf41	1.13597	11.497	21.4955	1.18e-23	1.27e-21
SB03010A1E04.f1	DV948108	B3GALT1	1.12983	12.0407	19.9503	1.83e-22	1.53e-20
SB02011B1A03.f1	CK312202	ABHD12	1.1293	10.6446	21.812	6.83e-24	8.1e-22
SB02038A2C07.f1	CK313641	C7orf41	1.12387	12.1498	24.0451	1.78e-25	3.02e-23
SB03019A1H07.f1	DV951095	PLXNA4	1.11303	10.9219	19.1306	8.47e-22	6.01e-20
SB02036B2F07.f1	CK313146	CNTNAP2	1.11112	12.5845	19.5037	4.19e-22	3.16e-20
SB02031B1H01.f1	CK305921	GABRA5	1.10839	12.7993	19.2468	6.8e-22	4.93e-20
SB02046A1D02.f1	CK308268	LRP8	1.10457	12.3629	12.2085	4.19e-15	8.72e-14
SB03020B2D07.f1	DV951640	MEGF10;MEGF11	1.09687	10.4679	14.6302	1.08e-17	3.38e-16
SB03041A2D05.f1	DV958310	LHX2	1.09561	9.48884	16.0635	4.29e-19	1.74e-17
SB03021B2E10.f1	DV952010	TGFB3	1.09471	10.4395	20.7764	4.13e-23	3.86e-21
SB03037A1B07.f1	DV956804	0	1.09	9.49538	13.5589	1.38e-16	3.62e-15
SB03026B1F10.f1	DV953624	NISCH	1.08807	9.49541	19.7488	2.66e-22	2.09e-20
SB02043B2H05.f1	CK307551	CA3;CA2;CA1;CA13;CA5BL	1.07837	12.025	18.8924	1.33e-21	9.09e-20
SB02042A1C06.f1	CK306892	PPFIBP1	1.06358	12.5783	19.2007	7.42e-22	5.36e-20
SB03051A2H08.f1	DV961808	RGS3	1.06114	9.83461	17.9977	7.67e-21	4.38e-19
SB03035A1H07.f1	DV956261	LDB2	1.06092	12.0778	16.3603	2.26e-19	9.67e-18
SB03046B1A11.f1	DV960099	FKBP11	1.05831	11.3016	21.8218	6.72e-24	8.02e-22
SB03008A1A09.f1	DV947382	GABRA5	1.0575	11.4153	20.6701	4.99e-23	4.58e-21
SB03033A1H05.f1	DV955660	TCERG1L	1.05729	10.7515	10.1665	1.13e-12	1.58e-11
SB03022B1H01.f1	DV952298	UNC5C	1.05706	11.3529	13.4718	1.71e-16	4.39e-15
SB02004A1C04.f1	CK309781	MBP	1.04845	14.8581	21.0907	2.38e-23	2.41e-21
SB03022B1B01.f1	DV952231	PISD	1.04787	12.0834	18.8427	1.47e-21	9.74e-20
SB03002A2G11.f1	DV945446	GABRA5	1.04698	12.9749	17.5795	1.78e-20	9.41e-19
SB02007B2B05.f1	CK311014	LDB2	1.04247	12.702	15.9931	5.01e-19	1.99e-17
SB02004B1B05.f1	CK309948	0	1.04219	12.235	21.8843	6.04e-24	7.25e-22
SB010009001G08	CK234868	PPFIBP1	1.03831	12.0814	19.7743	2.54e-22	2.02e-20
SB02016A2B11.f1	CK302798	C11orf87	1.03436	13.0567	12.9921	5.64e-16	1.35e-14
SB03034B1B07.f1	DV956056	PDE5A	1.02784	9.66313	13.899	6.06e-17	1.68e-15
SB02011B2F07.f1	CK312431	0	1.02752	10.7589	10.267	8.47e-13	1.21e-11
SB03049B2H11.f1	DV961295	C9orf30;TMEFF1	1.02537	11.988	15.423	1.76e-18	6.41e-17
SB02038A1D10.f1	CK313568	MBP	1.02428	13.7093	18.0725	6.61e-21	3.85e-19
SB02045B2A08.f1	CK308209	MAOB;MAOA	1.02364	10.5011	10.7099	2.42e-13	3.78e-12
SB03048A1B09.f1	DV960611	KLHL13;KLHL9	1.02193	11.0335	21.593	9.94e-24	1.1e-21
SB03013A2D04.f1	DV949195	TEKT1;TEKT4	1.01704	11.5356	17.3893	2.62e-20	1.34e-18
SB03030B2E02.f1	DV954897	SIP1	1.01318	9.88384	21.3856	1.42e-23	1.51e-21
SB03048A2F05.f1	DV960735	DBX2	1.0117	8.79596	16.6814	1.14e-19	5.13e-18
SB03017A1D12.f1	DV950377	S100B	1.01044	12.1592	15.5957	1.2e-18	4.47e-17
SB03043A1C03.f1	DV958897	0	1.00194	10.5255	16.4016	2.07e-19	8.89e-18
SB03046B2B08.f1.B	DV960190	#N/A	1.0008	10.3438	21.1176	2.27e-23	2.31e-21
SB02008B1H02.f1	CK311312	FUT8	0.993105	8.58762	20.2982	9.73e-23	8.53e-21
SB02047A2E05.f1	CK308721	0	0.990236	13.7715	18.4931	2.89e-21	1.82e-19
SB02019B2G08.f1	CK316834	PLXNA4	0.99006	12.0078	9.96151	2.04e-12	2.72e-11
SB03041B2C09.f1	DV958470	LMO4	0.98853	11.9117	12.7441	1.06e-15	2.43e-14
SB02008B1D05.f1	CK311211	SEMA6D	0.987261	11.8787	13.9091	5.92e-17	1.64e-15
SB03031A1C05.f1	DV954962	0	0.985634	10.771	26.385	5.3e-27	1.32e-24
SB02005B2D11.f1	CK310365	FAM96B	0.984797	12.4232	25.5401	1.83e-26	4.04e-24
SB03010A1F04.f1	DV948118	GJB1	0.981094	9.71964	10.849	1.64e-13	2.65e-12
SB03015B1G10.f1	DV949922	TPBG	0.976773	9.70144	13.3188	2.5e-16	6.26e-15
SB03018A2D08.f1	DV950790	WDR86	0.976729	10.1246	19.4733	4.44e-22	3.33e-20
SB03025B2B10.f2	DV953371	0	0.974867	10.6288	17.3845	2.65e-20	1.35e-18
SB03026B2E10.f1	DV953686	GPRC5B	0.9731	9.49267	14.8936	5.86e-18	1.93e-16
SB03046A1B11.f1	DV959941	WNT7A	0.97198	11.3428	22.927	1.07e-24	1.49e-22
SB02010B2F07.f1	CK312083	SLC39A13;MADD;KBTBD4;SPI1;PTPMT1;NR1H3;C1QTNF4;RAPSN;NDUFS3;CUGBP1;MYBPC3;PSMC3;FUT8	0.971654	10.7521	21.2234	1.88e-23	1.94e-21
SB03041A1G10.f1	DV958259	MGP	0.971301	10.0193	13.4841	1.66e-16	4.27e-15
SB03033A2F11.f1	DV955725	0	0.96885	11.366	15.5904	1.21e-18	4.52e-17
SB010011000E08	CK234667	GRIK1	0.964836	10.0491	12.0987	5.59e-15	1.14e-13
SB02044A1D09.f1	CK307580	PLXNA4	0.963349	10.9001	18.3446	3.86e-21	2.35e-19
SB03029A2G04.f1	DV954447	MT1DP;MT1JP;MT1CP;MT3;MT2A;MT1P3;MT1P2;MT1L;MT1M;MT1X;MT1H;MT4;MT1E;MT1F;MT1G;MT1A;MT1B	0.962437	11.9787	12.2564	3.7e-15	7.74e-14
SB02049A2F02.f1	CK309408	VDAC2	0.96218	11.5907	23.885	2.29e-25	3.79e-23
SB03019A2C01.f1	DV951122	ADRA1D	0.958811	11.6516	14.6749	9.7e-18	3.06e-16
SB03010A2D12.f1	DV948190	CNTNAP2	0.958144	12.0933	14.8879	5.93e-18	1.95e-16
SB03031B2G12.f1	DV955273	FUT8	0.953643	11.5475	18.0998	6.26e-21	3.67e-19
SB03051A1A12.f1	DV961649	0	0.950081	7.69312	9.65581	4.98e-12	6.23e-11
SB02023A1H01.f1	CK304327	PDZRN3	0.947583	9.65775	15.8648	6.63e-19	2.57e-17
SB010010000G10	CK234645	CCNK	0.945323	11.0095	12.7774	9.7e-16	2.25e-14
SB02023B2C05.f1	CK304538	DCN	0.943129	10.811	7.90427	1.03e-09	8.93e-09
SB03040B1H05.f1	DV958085	AMOTL1;AMOTL2;AMOT	0.940135	10.1695	15.9556	5.43e-19	2.15e-17
SB02023A2C01.f1	CK304498	CAP2	0.934651	13.2667	14.8827	6e-18	1.97e-16
SB03014A2B12.f1	DV949503	C14orf37	0.927352	11.3608	17.2464	3.52e-20	1.74e-18
SB02005B2C11.f1	CK310354	C16orf45	0.924651	11.0815	17.7649	1.22e-20	6.75e-19
SB02005A1A02.f1	CK310096	RASAL2	0.920328	10.4498	20.2642	1.04e-22	9e-21
SB02030B1H12.f1	CK316296	ZADH2	0.914374	11.6538	18.4487	3.15e-21	1.97e-19
SB03046B2F11.f1	DV960235	GSTM2;GSTM3;GSTM4;GSTM5	0.91319	9.8625	15.5466	1.34e-18	4.95e-17
SB03032B1C03.f1	DV955451	0	0.91175	11.0332	13.4216	1.94e-16	4.94e-15
SB03031A2C06.f1	DV955050	VEGFA	0.91165	10.166	10.3878	6e-13	8.8e-12
SB02019A1D05.f1.A	CK316523	#N/A	0.907047	9.03628	17.796	1.15e-20	6.4e-19
SB03045A2A12.f1	DV959675	0	0.906287	10.8234	11.5553	2.37e-14	4.37e-13
SB03046B2B08.f1.A	DV960190	#N/A	0.90531	9.72201	15.813	7.43e-19	2.86e-17
SB02047A1B05.f1	CK308602	GALNT2	0.903652	12.0945	18.6357	2.19e-21	1.41e-19
SB03036B2A10.f1	DV956710	0	0.901002	12.6301	13.8199	7.34e-17	1.99e-15
SB02013A1D09.f1	CK301719	AP1G1	0.898506	12.9464	21.7162	8.05e-24	9.38e-22
SB03009B1B09.f1	DV947901	ACPL2	0.898162	10.133	16.5293	1.58e-19	6.99e-18
SB03051A2F11.f1	DV961789	LRRTM4;LRRTM3	0.892643	10.0674	16.4984	1.68e-19	7.38e-18
SB03050A2G12.f1	DV961453	FAM59A	0.889121	10.1718	15.0716	3.9e-18	1.33e-16
SB02009A2H06.f1	CK311696	FAM107A	0.888736	11.3568	15.4334	1.72e-18	6.28e-17
SB02017A2B05.f1	CK302997	LSAMP	0.887167	13.406	18.543	2.62e-21	1.66e-19
SB020002000H08	CK301291	GRIK1	0.886662	11.5757	10.4253	5.4e-13	7.96e-12
SB02045B2G12.f1	CK308194	CKB	0.877212	13.1472	6.14209	2.93e-07	1.72e-06
SB02003A1G05.f2	CK303222	FKBP1B	0.872784	12.0976	14.1313	3.48e-17	1.01e-15
SB03033B2E07.f1	DV955882	SSTR1	0.87225	10.9113	17.2282	3.65e-20	1.8e-18
SB02040A2H12.f1	CK314745	COCH	0.872135	9.45077	10.7	2.49e-13	3.89e-12
SB02009B2F09.f1	CK311760	CCDC85A	0.87015	9.0983	9.15102	2.23e-11	2.52e-10
SB02028A2E03.f1	CK316035	C7orf41	0.864027	11.7127	19.0816	9.3e-22	6.55e-20
SB02017A1E02.f1	CK302925	PLS3	0.862922	11.8985	17.8933	9.45e-21	5.31e-19
SB03019A1G08.f1	DV951085	KLHL32	0.862132	9.64225	20.8593	3.57e-23	3.38e-21
SB03005A1F07.f1	DV946383	0	0.861543	11.3383	14.5856	1.19e-17	3.7e-16
SB03005B2C06.f1	DV946601	0	0.861227	11.5267	19.6508	3.19e-22	2.48e-20
SB02041B2D06.f1	CK306813	PTGFR;PTGER1	0.859973	9.83757	8.48367	1.7e-10	1.66e-09
SB03030B2B12.f1	DV954879	CCND1	0.858347	11.2462	14.9407	5.26e-18	1.75e-16
SB03047B2H08.f1	DV960587	CPNE2	0.85707	11.3192	10.7169	2.37e-13	3.72e-12
SB03027A1G07.f1	DV953782	GALNTL4	0.856222	11.7771	16.1965	3.22e-19	1.33e-17
SB03001A2B06.f1	DV945062	ANKRD9	0.854485	10.9758	17.587	1.75e-20	9.32e-19
SB02033A2B02.f1	CK306119	HSPA12A	0.847862	12.5744	15.4329	1.72e-18	6.28e-17
SB03010B2H04.f1	DV948394	DLC1	0.847496	11.2807	11.5867	2.18e-14	4.04e-13
SB02047A2G12.f1	CK308681	CHST2	0.847488	10.1968	19.8923	2.04e-22	1.67e-20
SB02042A2A12.f1	CK306963	0	0.847329	13.1666	14.8204	6.93e-18	2.26e-16
SB03046A2E05.f1	DV960053	CPNE2	0.847288	10.757	9.74113	3.88e-12	4.93e-11
SB03033A2B11.f1	DV955684	AKAP7	0.845983	11.2377	16.9312	6.76e-20	3.18e-18
SB02019B2D09.f1	CK316812	AKAP7	0.844753	11.8566	18.043	7.01e-21	4.05e-19
SB02018B1D11.f1	CK303703	FN1	0.841317	10.0086	12.3742	2.73e-15	5.86e-14
SB02007B1G01.f1	CK310918	HTR7	0.834089	9.34704	22.3293	2.86e-24	3.67e-22
SB02045B2D06.f1	CK308154	FN1	0.832069	10.9735	12.6751	1.26e-15	2.84e-14
SB02034A2E05.f1	CK306508	0	0.831995	14.2747	16.8839	7.46e-20	3.48e-18
SB02046B2B07.f1	CK308507	NR4A3	0.831655	10.7561	10.2693	8.42e-13	1.2e-11
SB02024B2H09.f1	CK315468	TMEM163	0.830821	12.9041	18.7908	1.62e-21	1.07e-19
SB03048A1E09.f1	DV960642	DCN	0.830502	9.61839	8.19685	4.13e-10	3.83e-09
SB03003B2G12.f1	DV945964	ABHD12	0.830022	11.0814	15.175	3.08e-18	1.07e-16
SB03018B2C09.f1	DV950958	TMEM186	0.825294	13.0315	16.7986	8.93e-20	4.09e-18
SB03025A1H06.f2	DV953173	IGSF11	0.822597	11.6554	14.3607	2.02e-17	6.1e-16
SB02047A2G04.f1	CK308675	C2orf43	0.818624	12.8682	21.583	1.01e-23	1.11e-21
SB03018B2G06.f1	DV951001	PIP4K2A	0.817927	11.1477	16.8993	7.23e-20	3.4e-18
SB02009A2G10.f1	CK311689	SH3BP5	0.812732	11.6524	16.7282	1.04e-19	4.69e-18
SB02026A2A08.f1	CK315631	0	0.812694	11.0502	11.5279	2.55e-14	4.67e-13
SB02032A1B04.f2.B	CK313891	#N/A	0.812428	10.3791	12.3936	2.59e-15	5.6e-14
SB02031B1G09.f1	CK305917	0	0.811858	11.6908	16.2701	2.75e-19	1.15e-17
SB02044A1B06.f1.B.M	CK307635	#N/A	0.80774	11.4813	15.9213	5.85e-19	2.3e-17
SB02016B2C01.f1	CK302822	0	0.807499	10.3459	10.5125	4.21e-13	6.31e-12
SB02018B1D09.f1	CK303701	0	0.805682	11.6586	17.369	2.73e-20	1.39e-18
SB03015A1A03.f1	DV949723	PDGFRA	0.805598	10.555	13.8948	6.12e-17	1.69e-15
SB010008000B03	CK234508	FNDC4	0.802748	11.6555	12.9956	5.59e-16	1.35e-14
SB02043B2B08.f1	CK307490	0	0.801718	11.6858	10.0578	1.55e-12	2.11e-11
SB03051A1F02.f1	DV961693	DIO2	0.795155	10.9007	13.6066	1.23e-16	3.25e-15
SB02008A2D09.f1	CK311243	0	0.794024	11.5849	12.1078	5.46e-15	1.12e-13
SB02026B1H02.f1	CK315710	EPB41L3	0.792869	13.1118	16.9685	6.25e-20	2.97e-18
SB03047B1E05.f1	DV960469	THEX1	0.791515	11.3696	16.1822	3.32e-19	1.37e-17
SB03037A2E01.f1	DV956915	0	0.791325	10.1412	16.2819	2.68e-19	1.13e-17
SB02029B1D08.f1	CK305520	KLHL13;KLHL9	0.790243	12.6803	17.0804	4.95e-20	2.41e-18
SB02012A1E09.f1	CK301404	PPP1R14C	0.789486	11.4219	12.2297	3.97e-15	8.26e-14
SB02013B1B10.f1	CK301787	0	0.789268	13.123	10.2655	8.51e-13	1.22e-11
SB03037B1G05.f1	DV957032	0	0.788919	13.1027	14.8144	7.02e-18	2.28e-16
SB02034A2H01.f1	CK306539	CKB	0.787332	13.3605	11.8054	1.21e-14	2.33e-13
SB02046B2A12.f1	CK308502	0	0.786064	12.2162	15.4901	1.52e-18	5.59e-17
SB010003000B03	CK234200	OXR1	0.784366	12.7976	17.3459	2.86e-20	1.44e-18
SB03047A1A07.f1	DV960264	CAP2	0.782633	10.9464	14.3594	2.03e-17	6.11e-16
SB02009A2C02.f1	CK311634	PTPRD	0.780226	9.81852	18.4585	3.09e-21	1.93e-19
SB02012A2C10.f1	CK301471	GRM3	0.780007	13.201	15.5633	1.29e-18	4.78e-17
SB03042A2D09.f1	DV958658	ST8SIA5	0.778982	10.223	14.0543	4.18e-17	1.2e-15
SB02024A2D06.f1	CK315281	AP1S2	0.778347	12.4628	17.1764	4.06e-20	1.99e-18
SB02036A1G05.f1.B	CK312886	#N/A	0.775734	12.0789	16.945	6.57e-20	3.11e-18
SB03047B2B03.f1	DV960520	FAT4	0.772057	7.89403	10.5582	3.7e-13	5.59e-12
SB02021A1F07.f1	CK317241	GRM3	0.7714	14.6052	15.2425	2.65e-18	9.39e-17
SB02036A2C04.f1	CK312929	QKI	0.767664	13.3655	14.7272	8.59e-18	2.74e-16
SB010004001E12.B	CK234312	#N/A	0.76597	14.2173	14.6078	1.13e-17	3.55e-16
SB02030A2A11.f1	CK316402	AP1S2	0.764621	11.1676	21.6305	9.32e-24	1.06e-21
SB03041B1E05.f1	DV958407	0	0.762249	12.8172	8.19519	4.15e-10	3.85e-09
SB03016A1B12.f1	DV950018	WFDC1	0.76086	9.13495	7.3854	5.32e-09	4.15e-08
SB02039B1G01.f1	CK314472	0	0.759727	9.67501	13.6569	1.09e-16	2.9e-15
SB03029B1G07.f1	DV954535	GRM3	0.75881	14.0376	14.9731	4.88e-18	1.64e-16
SB03040A2C01.f1	DV957949	MARCH1;MARCH8	0.75822	10.1663	16.2748	2.72e-19	1.14e-17
SB02023B1A05.f1	CK304439	APOH	0.75799	12.5281	9.15059	2.23e-11	2.52e-10
SB03013B1A01.f1	DV949239	0	0.754543	11.8662	6.89407	2.57e-08	1.79e-07
SB02030B2A04.f1	CK316418	DCK	0.752855	11.6412	15.3119	2.26e-18	8.1e-17
SB02021A2B11.f1	CK317371	TM6SF1;TM6SF2	0.752343	11.3121	12.9762	5.87e-16	1.4e-14
SB02008A2G07.f1	CK311273	EPAS1;HIF1A	0.75183	12.7894	18.1751	5.39e-21	3.2e-19
SB03010A1B08.f1	DV948079	SLC37A2	0.751516	10.4913	18.0007	7.63e-21	4.37e-19
SB03009A2C01.f1	DV947815	SYNPO	0.7499	9.67642	8.69051	9e-11	9.21e-10
SB02012B1E05.f1	CK301502	0	0.747939	11.4911	9.63675	5.27e-12	6.57e-11
SB010025000E03.A	CK235938	#N/A	0.746127	10.7703	17.7828	1.18e-20	6.55e-19
SB02032A1C05.f2	CK313900	MBP	0.743973	12.1279	11.4081	3.53e-14	6.3e-13
SB03044A2F04.f1	DV959367	EPB41L3	0.743771	12.0613	13.6278	1.17e-16	3.1e-15
SB03004A1G01.f1	DV946041	PMEPA1;C18orf1	0.742276	10.7887	12.6647	1.29e-15	2.91e-14
SB02037A2H02.f1	CK313342	LMO4	0.741658	9.61889	16.3366	2.38e-19	1.01e-17
SB03033B1H04.f1	DV955825	NAALADL2	0.740364	8.59404	13.2441	3e-16	7.48e-15
SB02014B2C11.f1	CK302093	SYT13	0.737371	10.237	15.7708	8.15e-19	3.11e-17
SB02024A1H04.f1	CK315201	FAT3	0.736261	12.449	15.3365	2.14e-18	7.7e-17
SB02024A1A08.f1	CK303913	MAPK8;MAPK10	0.736122	9.64524	13.4315	1.89e-16	4.84e-15
SB03010A2C04.f1	DV948171	0	0.736097	9.51648	16.8452	8.09e-20	3.75e-18
SB03036A2G10.f1	DV956601	GPX3;GPX5;GPX6	0.733583	10.9748	13.8939	6.14e-17	1.69e-15
SB02004A2H12.f1	CK309933	APOA4;APOA5;APOA1	0.733186	11.8409	8.01002	7.39e-10	6.54e-09
SB02031B2E11.f1	CK305977	MBP	0.732883	14.6523	12.4879	2.03e-15	4.47e-14
SB02031A1F11.f1	CK305706	ABAT	0.732369	13.8281	16.2295	3e-19	1.25e-17
SB02043A1D11.f1	CK307251	SYT13	0.731498	9.64601	13.5397	1.45e-16	3.76e-15
SB03044A2H07.f1	DV959392	0	0.730319	11.13	11.9493	8.29e-15	1.64e-13
SB02022A2E09.f1	CK304125	0	0.729629	9.78691	14.147	3.35e-17	9.79e-16
SB03027B2G10.f1	DV953955	A2M;A2ML1;PZP	0.729263	10.2695	14.1831	3.07e-17	9.05e-16
SB010025000E03.B.W	CK235938	#N/A	0.729048	12.0909	22.0896	4.27e-24	5.28e-22
SB03008B2C03.f1	DV947640	0	0.729034	10.7376	12.9296	6.6e-16	1.57e-14
SB03016B2F04.f1	DV950304	ACTN1	0.728764	12.3871	12.7108	1.15e-15	2.62e-14
SB02041A2C04.f1	CK315002	NFIB	0.727873	10.8469	13.0374	5.03e-16	1.22e-14
SB02031A1H10.f1	CK305724	B3GALNT1	0.727826	11.0916	11.27	5.14e-14	9.02e-13
SB02033B1B12.f1	CK306214	0	0.727261	8.04466	12.1742	4.59e-15	9.47e-14
SB02020B2B09.f1	CK317133	EFHD1	0.726787	12.732	13.323	2.47e-16	6.21e-15
SB010017000B05	CK235183	GALNTL4	0.725897	12.1504	16.1097	3.88e-19	1.59e-17
SB03026A1G01.f1	DV953500	FAT3	0.723971	10.3897	15.5642	1.29e-18	4.78e-17
SB02038B2H07.f1	CK313972	FABP5;FABP5L3	0.723639	11.6485	11.6785	1.7e-14	3.19e-13
SB02026B1F01.f1	CK315615	CAPN5	0.723589	9.97134	16.8122	8.67e-20	3.98e-18
SB02032A2A02.f2	CK313966	PYGB	0.723442	12.165	16.5337	1.56e-19	6.94e-18
SB03050A1F11.f1	DV961351	CPLX3;CPLX4	0.719891	10.9343	10.5313	4e-13	6e-12
SB03012B1F04.f1	DV948955	DHX40	0.717262	10.3137	13.3877	2.11e-16	5.34e-15
SB03033B2D10.f1	DV955873	NRP1	0.71639	11.1342	11.0148	1.04e-13	1.71e-12
SB02043A1G09.f1	CK307283	ST3GAL4	0.715625	9.41204	14.388	1.89e-17	5.73e-16
SB02035B2A09.f1	CK312740	CHL1	0.71514	13.3373	10.6288	3.04e-13	4.68e-12
SB03031B2E04.f1	DV955243	0	0.714796	10.5513	8.58299	1.25e-10	1.26e-09
SB02043B2F06.f1	CK307532	0	0.712314	13.5266	16.115	3.84e-19	1.57e-17
SB03024A2B08.f1	DV952843	0	0.711434	12.0293	14.183	3.08e-17	9.05e-16
SB03031B2C07.f1	DV955223	NTN4	0.711387	11.5094	15.2054	2.88e-18	1.01e-16
SB03021B1F06.f1	DV951931	COPS2	0.711372	12.8739	14.7398	8.34e-18	2.68e-16
SB03011A1G03.f1	DV948466	FGFR3	0.711252	11.1193	16.1322	3.7e-19	1.52e-17
SB010002000E09	CK234157	DAAM2	0.710657	11.3928	14.9284	5.41e-18	1.79e-16
SB010020000G04	CK235535	ELFN2	0.709793	11.004	13.7682	8.31e-17	2.24e-15
SB02036A1G05.f1.A	CK312886	#N/A	0.707592	10.4348	18.4721	3.01e-21	1.89e-19
SB03042B1D11.f1	DV958749	0	0.707259	10.2056	9.9642	2.03e-12	2.7e-11
SB03020B2B11.f1	DV951621	CTNNAL1	0.706629	9.86787	11.0173	1.03e-13	1.7e-12
SB02012A1F09.f1	CK312465	FSTL4	0.704879	11.1395	8.75897	7.31e-11	7.59e-10
SB03004A1H03.f1	DV946055	FHOD3	0.703648	10.5515	13.4267	1.91e-16	4.89e-15
SB03051A1D08.f1	DV961675	ENOX1	0.7036	11.316	12.375	2.72e-15	5.85e-14
SB02013B2G09.f1	CK301996	TMEFF2	0.703345	11.9837	14.7011	9.13e-18	2.9e-16
SB02046A1B01.f1	CK308243	0	0.703146	12.0167	16.4703	1.79e-19	7.82e-18
SB02048A1A04.f1	CK308916	B4GALT3	0.702998	11.4391	17.9607	8.26e-21	4.68e-19
SB03018A2B11.f1	DV950771	LDB3	0.701766	10.9694	15.1531	3.24e-18	1.12e-16
SB03007B1B10.f1	DV947217	RRM1	0.701655	10.9641	13.5425	1.44e-16	3.74e-15
SB03043B1G07.f1	DV959118	RGL1;TSEN15	0.701579	9.64732	9.74212	3.87e-12	4.92e-11
SB02045A1B01.f1	CK307919	PTPRN2	0.701369	13.5651	13.569	1.35e-16	3.55e-15
SB02014A2H03.f2	CK303540	CCDC126	0.699913	14.5912	12.9465	6.32e-16	1.51e-14
SB03045B1G09.f1	DV959817	0	0.699874	10.5865	17.3334	2.94e-20	1.47e-18
SB02044A1G08.f1	CK307612	C8orf46	0.699281	8.33137	12.7677	9.94e-16	2.29e-14
SB02048A2C12.f1	CK309031	0	0.69871	11.8114	12.5274	1.84e-15	4.07e-14
SB02013B2H06.f1	CK302005	SLC24A6	0.698296	12.5453	14.7151	8.83e-18	2.82e-16
SB02026A1B11.f1	CK315494	0	0.697991	12.081	14.8294	6.79e-18	2.22e-16
SB02012B1B11.f1	CK301439	KAZALD1	0.697845	11.2271	14.2843	2.42e-17	7.18e-16
SB03038B1D04.f1	DV957352	CDO1	0.697113	10.3268	9.60337	5.81e-12	7.19e-11
SB02017B2H04.f1	CK303268	GALNT9	0.696937	12.7319	10.1704	1.12e-12	1.57e-11
SB03003B1E12.f1	DV945860	WDFY2	0.696491	11.1739	15.7273	8.97e-19	3.4e-17
SB010017000B04	CK235182	TMEM163	0.69539	9.30223	11.6464	1.86e-14	3.46e-13
SB03018B2B07.f1	DV950944	MAOB;MAOA	0.69536	10.4102	12.4825	2.06e-15	4.52e-14
SB03014B2F05.f1	DV949692	DMBT1;HTRA1;CUZD1	0.692273	13.6281	19.3559	5.53e-22	4.1e-20
SB010009001E09	CK234697	AQP4	0.691923	13.397	12.7426	1.06e-15	2.44e-14
SB03015A1E09.f1	DV949763	0	0.691712	12.2188	11.4699	2.98e-14	5.4e-13
SB03030A2A11.f1	DV954712	ZCCHC24	0.691364	11.7281	13.9349	5.56e-17	1.56e-15
SB03024B2G08.f1	DV953076	PALMD;PALM;AKAP2;PALM2	0.69119	10.9345	13.3099	2.55e-16	6.39e-15
SB010021000B09	CK235399	0	0.690698	12.3481	9.17208	2.09e-11	2.38e-10
SB03027B1E01.f1	DV953838	0	0.690617	12.3987	10.2992	7.73e-13	1.11e-11
SB03033B2F02.f1	DV955888	0	0.688603	10.9985	11.0621	9.08e-14	1.53e-12
SB03050B2H05.f1	DV961630	SYT6	0.688534	8.58507	15.5091	1.46e-18	5.36e-17
SB02010B2B12.f1	CK312043	FABP5;FABP5L3	0.68353	11.9721	13.1083	4.21e-16	1.03e-14
SB03004B1D06.f1	DV946191	PCCA	0.681628	11.3619	12.2535	3.73e-15	7.79e-14
SB02004A2F08.f1	CK309990	AGPAT3	0.681383	11.2099	12.0366	6.58e-15	1.32e-13
SB02033B2G01.f1	CK306345	TF;LTF	0.679576	12.208	9.50092	7.87e-12	9.56e-11
SB02036B1B04.f1	CK313026	0	0.679238	13.0198	14.3013	2.32e-17	6.97e-16
SB03007B2B07.f1	DV947305	GALNTL4	0.679183	12.0978	15.4516	1.65e-18	6.06e-17
SB03040A1E11.f1	DV957895	OXR1	0.67893	13.3636	11.7973	1.24e-14	2.38e-13
SB03001B2E11.f1	DV945252	0	0.677966	10.0248	11.1622	6.9e-14	1.18e-12
SB03006A1A07.f1	DV946674	FNDC4	0.677548	11.3381	9.96969	1.99e-12	2.66e-11
SB03029A1D04.f1	DV954326	TMEM90A;C20orf39	0.67724	11.4565	11.7969	1.24e-14	2.38e-13
SB02015A1F06.f1	CK302240	SV2B	0.677181	12.0168	12.0718	6e-15	1.21e-13
SB03034A2C09.f1	DV956011	AQP4	0.676986	13.7	16.1971	3.22e-19	1.33e-17
SB02006A1F02.f1	CK310477	C5orf35	0.676187	10.3103	15.9482	5.52e-19	2.17e-17
SB02009B1A02.f1	CK311524	CNTNAP2	0.675877	11.7952	14.6717	9.77e-18	3.08e-16
SB03026B1G06.f1	DV953630	0	0.675395	13.2941	10.41	5.64e-13	8.29e-12
SB02025A2C11.f1	CK304795	HMOX1	0.675134	11.5392	11.2642	5.22e-14	9.14e-13
SB02022A2B10.f1	CK304018	NRSN1	0.674767	12.8136	12.4327	2.34e-15	5.09e-14
SB02017B2H10.f1	CK303172	0	0.673684	11.2481	9.4223	9.93e-12	1.19e-10
SB03023A2D06.f1	DV952516	RCOR1	0.673644	10.0856	9.89226	2.5e-12	3.27e-11
SB02049A1D01.f1	CK309294	APOH	0.67301	10.7717	8.99427	3.58e-11	3.89e-10
SB02049A1H09.f1	CK309343	SPECC1	0.672923	10.5196	11.7745	1.32e-14	2.51e-13
SB03015B2A12.f1	DV962001	PHYHD1	0.672106	10.5925	14.6015	1.15e-17	3.58e-16
SB02003B2A01.f1	CK309680	CDKN2C	0.67206	11.0384	13.6223	1.18e-16	3.14e-15
SB03023A1G03.f1	DV952462	FAM40B	0.671575	12.6356	10.0901	1.41e-12	1.94e-11
SB02025B2F11.f1	CK304934	TMEM108	0.671007	10.4864	15.2678	2.5e-18	8.89e-17
SB03022B2D06.f1	DV952345	FBXO41;RAB11FIP5;C2orf7;ATRN;SMYD5;SFXN5;ADAM33	0.67037	10.0833	7.44391	4.42e-09	3.49e-08
SB03039A2H02.f1	DV957659	0	0.669759	13.2928	7.46331	4.15e-09	3.3e-08
SB02007B1C01.f1	CK310877	0	0.668557	12.8285	9.98612	1.9e-12	2.55e-11
SB02025B2E09.f1	CK304928	0	0.668452	11.3964	10.7405	2.22e-13	3.5e-12
SB02038A1A12.f1	CK313536	ZCCHC24	0.667845	12.5327	13.8447	6.91e-17	1.89e-15
SB02013A1G02.f1	CK301746	PLP1	0.666265	13.4237	11.5389	2.48e-14	4.55e-13
SB03003B1A01.f1	DV945808	KIAA0367	0.665847	12.383	9.4485	9.19e-12	1.11e-10
SB010011000B09	CK234555	CCDC126	0.665801	13.4745	15.1878	3e-18	1.04e-16
SB02020A1A11.f1	CK316881	XYLT1	0.664697	11.4363	11.664	1.77e-14	3.31e-13
SB03012B2C08.f1	DV949011	HADHA	0.664527	10.5271	8.71342	8.39e-11	8.62e-10
SB03001A1A08.f1	DV944978	0	0.662904	10.7914	11.0553	9.26e-14	1.55e-12
SB02045B1C12.f1.A	CK308098	#N/A	0.662577	12.9768	10.2501	8.89e-13	1.27e-11
SB03006A1F10.f1	DV946729	2012-09-08	0.662205	10.8372	10.8307	1.73e-13	2.77e-12
SB03004B1A04.f1	DV946157	PKN3	0.661151	8.31608	10.6637	2.75e-13	4.27e-12
SB010013001H09	CK235624	QKI	0.660124	14.5911	11.2207	5.88e-14	1.02e-12
SB02029B1A05.f1	CK305489	PPP1R3C	0.659517	10.5737	15.7706	8.15e-19	3.11e-17
SB03025A1G06.f2	DV953162	C8orf79	0.659044	12.6243	11.4559	3.1e-14	5.58e-13
SB03009B1F02.f1	DV947938	RND3	0.658751	11.2237	10.71	2.42e-13	3.78e-12
SB02015B2B07.f1	CK302466	0	0.657745	11.4905	12.828	8.53e-16	2e-14
SB02013A1B05.f1	CK301694	PTPN5	0.657488	13.0887	12.3245	3.1e-15	6.59e-14
SB02037B2C05.f1	CK313443	NEFM	0.657226	12.0517	10.0792	1.45e-12	2e-11
SB03003B1C05.f1	DV945834	KIAA0367	0.655421	12.005	10.3659	6.39e-13	9.33e-12
SB03015A2B11.f1	DV949808	TF;LTF	0.655418	11.2986	13.3821	2.13e-16	5.41e-15
SB020001000A03	CK301297	0	0.65514	10.3614	14.0644	4.08e-17	1.17e-15
SB02023A1B07.f1	CK304260	SLC16A6	0.654594	10.4675	10.5709	3.57e-13	5.4e-12
SB03041B2B05.f1	DV958455	AMT	0.653892	11.0563	6.73704	4.26e-08	2.88e-07
SB02011A1G04.f1	CK312180	GJA1	0.653722	13.4246	15.2116	2.84e-18	9.97e-17
SB03043A2F05.f1	DV959018	PRPF18	0.652526	11.2654	10.0291	1.68e-12	2.28e-11
SB02026B1H03.f1	CK315711	EEF1D	0.652365	12.9148	11.7106	1.56e-14	2.94e-13
SB02037B2D07.f1	CK313457	C1orf198	0.650976	11.5505	17.1936	3.92e-20	1.93e-18
SB03031A1E06.f1	DV954983	0	0.650608	12.1218	13.0461	4.92e-16	1.19e-14
SB010007000D01	CK234430	MYO6	0.65019	11.4576	14.4889	1.5e-17	4.58e-16
SB03018A2E10.f1	DV950803	AKAP7	0.64937	9.36683	12.1541	4.83e-15	9.97e-14
SB02014A2H05.f2	CK303542	0	0.649331	10.6084	12.7288	1.1e-15	2.51e-14
SB03013A1C04.f1	DV949098	RYR3	0.649277	10.5767	15.687	9.8e-19	3.7e-17
SB02040B1A04.f1	CK314749	0	0.647838	10.2717	9.69057	4.5e-12	5.67e-11
SB02033A1F05.f1	CK306076	CACNA1G	0.646952	10.2971	10.6675	2.72e-13	4.23e-12
SB03025B1C11.f2	DV953298	FARP1	0.646847	11.2013	16.2178	3.07e-19	1.28e-17
SB03007A2B05.f1	DV947123	ITGAV	0.646841	11.8809	14.6694	9.82e-18	3.09e-16
SB02044A2F05.f1	CK307694	FAT1	0.646063	10.4478	10.6964	2.51e-13	3.92e-12
SB03048B2F08.f1	DV960918	RLBP1L1	0.642513	11.0837	13.564	1.37e-16	3.58e-15
SB03010A2C08.f1	DV948175	0	0.640467	10.7943	7.22913	8.76e-09	6.58e-08
SB03008B2C05.f1	DV947642	PMEPA1;C18orf1	0.640025	9.97568	9.95138	2.1e-12	2.79e-11
SB03045A2G06.f1	DV959732	PGM1	0.639886	10.9698	10.3477	6.73e-13	9.77e-12
SB02017B2F11.f1	CK303254	HBA1;HBA2;HBZ;HBQ1	0.63716	13.6409	6.92357	2.34e-08	1.64e-07
SB03048A1A11.f1	DV960602	ITGAV	0.636603	11.5046	12.3376	3e-15	6.38e-14
SB02011B1G11.f1	CK312273	TMEM120B	0.636278	12.7045	14.5394	1.33e-17	4.1e-16
SB02009A1E07.f1	CK311477	GLUD2;GLUD1	0.635829	13.0835	16.3523	2.3e-19	9.79e-18
SB03015B1H09.f1	DV949932	INSIG2	0.635023	12.5603	15.5226	1.41e-18	5.21e-17
SB02012B2E01.f1	CK301624	SRPK2	0.634627	14.3545	15.9973	4.96e-19	1.98e-17
SB03021A1F07.f1	DV951752	TLCD2	0.632456	9.45113	15.2142	2.82e-18	9.94e-17
SB03024B2D05.f1	DV953040	PALMD;PALM;AKAP2;PALM2	0.632102	11.2524	12.52	1.87e-15	4.14e-14
SB03016B1H10.f1	DV950246	DGAT2	0.631539	11.7916	11.6015	2.09e-14	3.89e-13
SB02039A2D06.f1	CK314360	TRIM37	0.631139	11.992	16.5641	1.46e-19	6.52e-18
SB03018A2H02.f1	DV950830	0	0.630967	9.7059	13.5808	1.31e-16	3.45e-15
SB02036B1B01.f1	CK313024	B3GALNT1	0.630482	11.2687	11.7456	1.42e-14	2.69e-13
SB010012000C04	CK234735	2012-09-08	0.630061	11.2177	9.06504	2.89e-11	3.19e-10
SB02033A1C09.f1	CK306046	BCAS1	0.630052	11.9528	10.7388	2.23e-13	3.52e-12
SB02004B2H02.f1	CK310065	0	0.62997	11.4674	9.14621	2.26e-11	2.55e-10
SB03046B2C04.f1	DV960197	FGF16;FGF9	0.629678	9.61738	7.20011	9.61e-09	7.18e-08
SB03009B1G03.f1	DV947950	APOA4;APOA5;APOA1	0.628212	11.5093	7.22589	8.85e-09	6.64e-08
SB02030B2H05.f1	CK316482	0	0.628117	12.6605	10.0505	1.58e-12	2.15e-11
SB03017B2D11.f1	DV950622	SLC6A1	0.628003	13.094	13.7806	8.07e-17	2.18e-15
SB02043A1D04.f1	CK307244	SLC6A11	0.627359	12.062	18.6142	2.28e-21	1.46e-19
SB02008A2G01.f1	CK311268	AGPAT3	0.627345	11.8032	14.4556	1.62e-17	4.93e-16
SB02027B1B09.f1	CK305080	SPECC1	0.627109	11.3964	12.6347	1.39e-15	3.13e-14
SB02019A2A03.f1	CK316590	MBP	0.625643	12.3348	6.73306	4.32e-08	2.91e-07
SB03024A1H07.f1	DV952820	NME7	0.625184	12.2334	20.9306	3.15e-23	3.06e-21
SB02049A1F05.f1.B	CK309317	#N/A	0.624899	14.5879	10.5436	3.86e-13	5.82e-12
SB03007B1B06.f1	DV947214	RELN	0.624822	10.9569	8.08941	5.77e-10	5.2e-09
SB03021B1D11.f1	DV951912	SHISA2	0.624116	12.7092	10.2784	8.2e-13	1.17e-11
SB02039A2E01.f1	CK314367	HCN1	0.623641	11.3591	9.73798	3.92e-12	4.97e-11
SB010019000H08	CK235499	PSAT1	0.622124	12.7037	14.5256	1.37e-17	4.22e-16
SB010005001B04	CK235272	C9orf127	0.622004	11.4263	10.4468	5.08e-13	7.51e-12
SB03025B2A02.f2	DV953355	HTR2A;HTR2C	0.621987	11.8406	10.1558	1.17e-12	1.63e-11
SB02013A1A03.f1	CK301680	TRIB2	0.620741	12.208	10.8978	1.43e-13	2.33e-12
SB03029A2F07.f1	DV954438	0	0.619621	10.2001	6.81732	3.29e-08	2.26e-07
SB03040A2D01.f1	DV957959	TWSG1	0.61873	12.2623	15.1368	3.36e-18	1.16e-16
SB03042B1E10.f1	DV958760	CD9	0.617484	9.81958	11.3473	4.16e-14	7.37e-13
SB03029B2H01.f1	DV954623	0	0.617402	10.5565	9.78675	3.4e-12	4.37e-11
SB02037A1A01.f1	CK313205	RASA3	0.617395	11.2866	12.7374	1.07e-15	2.47e-14
SB02046B2D08.f1	CK308529	CNR1	0.617094	10.5727	13.9209	5.75e-17	1.6e-15
SB03048B2C05.f1	DV960884	CIAPIN1	0.616874	11.1919	13.089	4.42e-16	1.08e-14
SB03026A1A09.f1	DV953447	0	0.614988	11.4432	13.2621	2.87e-16	7.18e-15
SB03034A2H08.f1	DV956042	SMOX	0.613311	12.1804	12.9486	6.29e-16	1.5e-14
SB010017000C05	CK235192	0	0.612713	10.5085	10.6319	3.01e-13	4.64e-12
SB02018A1E01.f1	CK303589	CMBL	0.612502	11.0317	9.36053	1.19e-11	1.41e-10
SB02012B2F01.f1	CK301635	FSTL5	0.612027	13.1594	9.98826	1.89e-12	2.54e-11
SB03021B2A02.f1	DV951959	GRIA4	0.611495	11.8151	12.2469	3.79e-15	7.92e-14
SB03037B1F06.f1	DV957022	DBC1	0.611321	12.6077	8.45354	1.86e-10	1.81e-09
SB02018B2C06.f1	CK303841	PAQR8;PAQR7	0.610965	11.4693	12.7356	1.08e-15	2.48e-14
SB03012B2H01.f1	DV949063	0	0.609435	10.2702	10.0364	1.64e-12	2.24e-11
SB03004A1G12.f1	DV946052	ACTR3;ACTR3B	0.608969	12.6576	16.978	6.13e-20	2.92e-18
SB02041A1B10.f1	CK314937	EPHB3;EPHB4	0.608872	10.0356	8.84726	5.58e-11	5.92e-10
SB010023000H05	CK235802	ARL4C	0.608727	12.2437	15.664	1.03e-18	3.87e-17
SB03018B2B03.f1	DV950941	ASS1	0.608709	10.9994	12.0871	5.76e-15	1.17e-13
SB02009B2A09.f1.A	CK311714	#N/A	0.608084	11.8343	14.4689	1.57e-17	4.79e-16
SB02025A1A10.f1	CK304613	0	0.605943	9.5147	8.8284	5.91e-11	6.24e-10
SB03016B1B02.f1	DV950173	GNRH1	0.605727	9.97728	7.43672	4.52e-09	3.57e-08
SB03030A2B01.f1	DV954714	LPAR1	0.604181	10.7314	10.741	2.22e-13	3.5e-12
SB02046A1E10.f1	CK308286	MARCH1;MARCH8	0.603888	10.8845	8.91404	4.56e-11	4.89e-10
SB03043B1B03.f1	DV959057	PCDH11X;PCDH11Y	0.603631	10.5568	9.64882	5.09e-12	6.35e-11
SB020001000D07	CK301334	PENK	0.603333	13.9681	6.42545	1.17e-07	7.24e-07
SB02022A1B07.f1	CK303919	TMEM120B	0.602823	12.0044	14.0567	4.15e-17	1.19e-15
SB02024A2A04.f1	CK315243	SNF1LK2;SNF1LK	0.601067	12.7628	11.7625	1.36e-14	2.58e-13
SB02029A1A05.f1	CK305346	TSSK6;MYO1B	0.600873	11.4504	10.3634	6.43e-13	9.38e-12
SB03025A2H01.f2	DV953256	SV2B	0.600369	12.8239	10.264	8.54e-13	1.22e-11
SB03023B2B09.f1	DV952672	SLC6A1	0.59948	13.141	10.8667	1.56e-13	2.52e-12
SB02027B1G06.f1	CK305131	OAT	0.598821	13.4268	12.3541	2.87e-15	6.15e-14
SB010016000C10	CK235084	TRPC5	0.598763	9.97721	6.73959	4.23e-08	2.85e-07
SB02041B1D09.f1	CK315104	0	0.597324	9.96351	8.15241	4.74e-10	4.35e-09
SB03034B2C01.f1	DV956125	SLC6A7	0.595908	10.9735	8.15611	4.68e-10	4.32e-09
SB03018B1C10.f1	DV950873	TMEM90A;C20orf39	0.594608	10.8411	8.01807	7.21e-10	6.39e-09
SB03007A2E12.f1	DV947162	STK39	0.593496	11.3701	14.0933	3.81e-17	1.1e-15
SB02040A1F06.f1	CK314634	RQCD1	0.593327	10.3991	10.5831	3.45e-13	5.25e-12
SB03026A2B08.f1	DV953528	MAP2K1	0.593133	13.5066	9.5326	7.16e-12	8.77e-11
SB03015B1C07.f1	DV949881	0	0.593046	8.8738	10.6653	2.74e-13	4.25e-12
SB010010000E07	CK234624	SLC6A9	0.592817	12.4451	8.81156	6.22e-11	6.55e-10
SB03011B2B11.f1	DV948680	EEF1D	0.592688	13.1783	11.341	4.23e-14	7.49e-13
SB03020B2B09.f1	DV951619	SLC24A2	0.592549	12.6024	11.0211	1.02e-13	1.69e-12
SB03046B2C09.f1	DV960200	0	0.591903	9.19412	9.81861	3.09e-12	4.01e-11
SB03036B1H02.f1	DV956692	ACYP1;ACYP2	0.591804	10.1981	9.44669	9.24e-12	1.11e-10
SB03013B2C12.f1	DV949354	0	0.589545	11.2869	10.6237	3.08e-13	4.73e-12
SB03039A1F07.f1	DV957551	PON1;PON3;PON2	0.589183	10.3713	9.6318	5.35e-12	6.65e-11
SB03005A1D11.f1	DV946365	KIAA1549	0.588653	11.2938	10.0028	1.81e-12	2.44e-11
SB03013B2E06.f1	DV949371	LLPH	0.588631	12.5913	14.102	3.73e-17	1.08e-15
SB03005B1B06.f1	DV946505	CCND2	0.588128	11.244	10.7782	2e-13	3.19e-12
SB03018B2F07.f1	DV950990	NKAIN4;NKAIN3	0.588034	11.8589	11.5244	2.58e-14	4.71e-13
SB03049A1C01.f1	DV960969	SMOX	0.587332	11.9825	11.3169	4.52e-14	7.98e-13
SB03009A2E08.f1	DV947846	GALNTL4	0.587263	11.4927	14.3352	2.15e-17	6.45e-16
SB02020B2H11.f1	CK317159	AADACL1	0.587165	11.849	14.4515	1.63e-17	4.96e-16
SB02041B2G07.f1	CK306847	SYF2	0.586663	14.6304	8.47502	1.74e-10	1.7e-09
SB02049B2H11.f1.B.M	CK309545	#N/A	0.586325	12.3805	13.8262	7.22e-17	1.97e-15
SB010009001H10	CK234879	HIST1H1T;HIST1H1D;HIST1H1E;HIST1H1A;HIST1H1B;HIST1H1C	0.585334	13.7363	12.0064	7.12e-15	1.42e-13
SB03012B1D04.f1	DV948938	0	0.585149	9.95524	16.4024	2.07e-19	8.89e-18
SB02030B2G05.f1	CK316470	TUB	0.584986	11.4178	11.9239	8.86e-15	1.75e-13
SB02031B1D02.f1	CK305876	C5orf35	0.584953	10.4709	18.5385	2.64e-21	1.67e-19
