# Supplementary material for: Seasonal Changes in Patterns of Gene Expression in Avian Song Control Brain Regions
Source: PLoS One. 2012 Apr 18;7(4):e35119. doi: 10.1371/journal.pone.0035119 (PMC3329558; doi:10.1371/journal.pone.0035119)
Supplement: Table S8 — Primers for sequencing of the Gambel's white crowned sparrow cDNA. (XLSX) [file pone.0035119.s008.xlsx]

## Sheet: Sheet1
Supplemental Table 8 : Primers for sequencing of the Gambel's white crowned sparrow cDNA
Gene	Sequencing primers
18S	FWD: 5'-CTGCTGTCTCTGGTCATTTCTGTTT-3'
	REV: 5'-AATATTCCTGGAATACTGTGGTCTTCC-3'
NT-3	FWD: 5'-TTTCTAAGCAGATGGTAGACATTAAGGAA-3'
	REV: 5'-TTCTGTTCACCACCACGGAAT-3'
IGF1R	FWD: 5'-CTGCTAACAAATTCATTTCCAGACTTT-3'
	REV: 5'-GCAGACTCCAATGGATTACATGAA-3'
CHRNA4	FWD: 5'-GGAAGAGTTTGGCTTTGTTAATCTGTAA-3'
	REV: 5'-TGCATGTGAAGTCACAAATCCCTAT-3'
DRP1	FWD: 5'-AGACCGCCAGCGACATCA-3'
	REV: 5'-GTGATGTCCACATGGAGAGCATAAT-3'
FGF-14	FWD: 5'-TTGCAACAACTCAGTTCAGAAACAG-3'
	REV: 5'-TATACATGGGTAAACACATGGACAATTT-3'
CACHA1B	FWD: 5'-TCACTCACCACATCGGGACC-3'
	REV: 5'-TGATAAATCAAGCTTATATTGTAAACAAGACA-3'
VLDLR	FWD: 5'-ACACAGTGGTTCAGTAGGACACACCTAC-3'
	REV: 5'-GACCTCTAAGAGGTAACAGACAAGACTGAA-3'
cNoggin	FWD: 5'-TGGCTTTGGTCCCAGACCTT-3'
	REV: 5'-GACGTTGATTATTTCACGTATAATACTGACC-3'
GAP43	FWD: 5'-AAGCTCATAAGGCAGCCACCA-3'
	REV: 5'-TCCTGCTGGGCACTTTCAGTAG-3'
MT-1	FWD: 5'-CTGCCCTTGTGCCACAGGT-3'
	REV: 5'-GCTTATTACATGTCAAAGTGGCAAACA-3'
BDNF	FWD: 5'-TTTTGTTAGTTTAAACTTGTGCGCAA3'
	REV: 5'-TTGCCGAACTACCCAGTCTTACG-3'
ABCG1	FWD: 5'-CTAAGCAAGAGTCAATGCAAGGTATG-3'
	REV: 5'-AAAGGTAACAAGCAACCTGAAGAAGA-3'
CRHBP	FWD: 5'-CAGCATGCCTTCTGCTTTCCAGTT-3'
	REV: 5'-TCCATTGCCTGGTAGCTGAATCCT-3'
USP35	FWD: 5'-ACTTGGCAGGATTTTCTTCTG-3'
	REV: 5'-CTGGGTTGAGTGGGATATAACTAC-3'
NYP	FWD: 5'-AAAGGAGGTGCCTTGACCTGAGTA-3'
	REV: 5'-AGCTGAGACTAGCTACAAAGCTGC-3'
MBP	FWD: 5'-GGCAATCCCTGAGCAACAGTTGAA-3'
	REV: 5'-ACAGCAGTGCTCAGTATCGAAGAC-3'
COL6A3	FWD: 5'-TAACTCCCAAGCAAACCCTGAGGA-3'
	REV: 5'-TATGGTGCCTTAGATAGGCAGACAGC-3'
UTS2D	FWD: 5'-TCCCATCAACACATGGAGACCCTT-3'
	REV: 5'-AGAAAGGAACAGCAGAGAGTGGCA-3'
AMT	FWD: 5'-ACACCACCTGTGCTGACAAGGATT-3'
	REV: 5'-AGACGGTCGTGGTGATGCTATTCA-3'
NR4A3	FWD: 5'-GTATGTGGAAGACACGGGAGCAAT-3'
	REV: 5'-CGGAATGTTTAAACGCAGCCCACT-3'
