# Supplementary material for: Seasonal Changes in Patterns of Gene Expression in Avian Song Control Brain Regions
Source: PLoS One. 2012 Apr 18;7(4):e35119. doi: 10.1371/journal.pone.0035119 (PMC3329558; doi:10.1371/journal.pone.0035119)
Supplement: Table S9 — Primers and probes for fluorescent 5′nuclease quantitative PCR assays. (XLSX) [file pone.0035119.s009.xlsx]

## Sheet: Sheet1
Supplemental Table 9: Primers and probes for fluorescent 5’nuclease quantitative PCR assays.
Gene	Oligos
18S	FWD: 5'-TGATAAAGGAAATCATCTTGGACACA-3'
	REV: 5'-CTTTTGTACTGCCCAGACTCGAA-3'
	Probe: 5'-6-FAM-AGACAGCCATTCCCATTCCCCAGAGTAAG-TAMRA-3'
NT-3	FWD: 5'-ATGTGAAATCAGACTTCCAGCCA-3'
	REV: 5'-TCCCGATGTAATCCTCCATGAG-3'
	Probe: 5'-6-FAM-CGTCTCTGCTGCCTCAAGAGATCTGTATCC-TAMRA-3'
IGF1R	FWD: 5'-AGAGCATCAACCAGCTCAGCA-3'
	REV: 5'-AACTGCAGGTGAAGATGCACACT-3'
	Probe: 5'-6-FAM-TCCATTTCTTCTACCTTGGCCTGTGTTTGC-TAMRA-3'
CHRNA4	FWD: 5'-ATGGGAGAGTGAGTGTGCAGATG-3'
	REV: 5'-AATGGCAAAGGTTTATTCATCAATCA-3'
	Probe: 5'-6-FAM-CACATGCACACCCCTGCAGTCTGG-TAMRA-3'
DRP1	FWD: 5'-GGAGAGAATCTGATTGTTCCTGGA-3'
	REV: 5'-CTTGATAGAAGTCATCAACAGCAGTCA-3'
	Probe: 5'-6-FAM-CAGGAATAACCATGCGCCCATTAGCCT-TAMRA-3'
FGF-14	FWD: 5'-TGCAGATGCACTTGTGCTTTT-3'
	REV: 5'-GAACCATCTTTGCATGATATTGGA-3'
	Probe: 5'-6-FAM-TTGGAGTTACCCCAGCCTTTGGCA-TAMRA-3'
CACHA1B	FWD: 5'-CAGGAGAGAGGGATGGATTGAA-3'
	REV: 5'-CATCGGGACCTTCACACTGAC-3'
	Probe: 5'-6-FAM-CGGTAAAGCCACAAGAGAGCTCCTTTGTAAG-TAMRA-3'
VLDLR	FWD: 5'-GAAGGACTTCCTCCATTCTTGGA-3'
	REV: 5'-TTGTGGACAGGTATTTACAGAGTTGTT-3'
	Probe: 5'-6-FAM-ACTTTCTGTATTTATGGAACACT-MGBNFQ-3'
cNoggin	FWD: 5'-GATGGGTATCCATGTGCATCTCT-3'
	REV: 5'-CCAAGTCCGTGCATTTAACGA-3'
	Probe: 5'-6-FAM-CCGGCGCTGGCACCTCCA-TAMRA-3'
GAP43	FWD: 5'-CCCAAGACAAAGAGGAGCCTAA-3'
	REV: 5'-CTGTTGCCTTGGCAGTAGCA-3'
	Probe: 5'-6-FAM-AGCCGACGTGCCTGCTGCTGAC-TAMRA-3'
MT-1	FWD: 5'-AAGGCTGCTGCTCCTGCTG-3'
	REV: 5'-GCCAGGGGTCCCCTATTTG-3'
	Probe: 5'-6-FAM-TTGCAGACGCAGCCCTGTGCAC-TAMRA-3'
BDNF	FWD: 5'-TCCCCTTTTAATGGTCAATGTACATACAC-3'
	REV: 5'-AGAGCTCTCACCATGGATAACAAAA-3'
	Probe: 5'-6-FAM-TTGGCTGGCGCTTCAT-MGBNFQ-3'
ABCG1	FWD: 5'-TATCTACAACAGTGCAAATATATCACAGC-3'
	REV: 5'-GTCATTGTTGTCTCTTGTTTCTGTAATG-3'
	Probe: 5'-6-FAM-TCTGCTTCTCTAGAGACTATTGCTGCCTGC-TAMRA-3'
USP35	FWD: 5'-CGGGTTTTTGAGAGCAGTATGG-3'
	REV: 5'-CCTAACCTACGGGATTCATCGA-3'
	Probe: 5'-6-FAM-AGCAGGACCCTGGGCTCCACG-TAMRA-3'
UTS2D	FWD: 5'-TGCCTTGGAAAGCCTCTCA-3'
	REV: 5'-TTCAGATGCAGTATTTCCAAAAGC-3'
	Probe: 5'-6-FAM-CCAGCCCAAAAAGCGCGCC-TAMRA-3'
CRHBP	FWD: 5'-GATGGATACTCAAGGGAGAGAAATTT-3'
	REV: 5'-CCACTTTCACAGAAGTCTACGTATCTTT-3'
	Probe: 5'-6-FAM-CCAGTTCCTTGGACCATCCTCTCACCA-TAMRA-3'
NYP	FWD: 5'-TTCCTAAAATAGGCACGGTCTCA-3'
	REV: 5'-CCCATCTAAAAGTAGCACATCAACTC-3'
	Probe: 5'-6-FAM-TGCCCTCTAAGGTGCCCATGTCTCTC-TAMRA-3'
MBP	FWD: 5'-CTTCTTCTTCAGGATGCCCTAACT-3'
	REV: 5'-AAACCAGAAGGGTTGAGCTTAAATT-3'
	Probe: 5'-6-FAM-ATGCTGGACTCCTTTATTTCTCCCAAGCAC-TAMRA-3'
AMT	FWD: 5'-TGCAGAACCCGTGCCATG-3'
	REV: 5'-ACACCACCTGTGCTGACAAGG-3'
	Probe: 5'-6-FAM-ACACCTCCAGGTGCACGTCACTGC-TAMRA-3'
COL6A3	FWD: 5'-GTTTGTGGACTGAGTGCTACACG-3'
	REV: 5'-AAAGGCTAATTTAGAAGACATGTTGAGA-3'
	Probe: 5'-6-FAM-CAACATTGCCAAATATCTACCCAAGTGCAG-TAMRA-3'
NR4A3	FWD: 5'-GTATCAGGGATAGTTCAGTTCTAGACTTC-3'
	REV: 5'-TACGCAGCCCACTATATCCTTC-3'
	Probe: 5'-6-FAM-CTAAGCGACTCGTTAGTAAACAGACAGAAGATG-TAMRA-3'
